# Supplementary material for: Combined Measure of Hand Grip Strength and Body Mass Index for Predicting Excess Body Fat in a University Population in Kentucky, USA
Source: Diagnostics (Basel). 2026 Apr 17;16(8):1210. doi: 10.3390/diagnostics16081210 (PMC13114614; doi:10.3390/diagnostics16081210)
Supplement: Supplementary file 1 [file diagnostics-16-01210-s001.zip]

Archive with 4 entries (4 files):
- Suppl_FigureS1.pdf
- Suppl_FigureS2.pdf
- Supplemental Text.pdf
- TableS1_Diagnostics_DataSheet.xlsx
