# Supplementary material for: Combined Measure of Hand Grip Strength and Body Mass Index for Predicting Excess Body Fat in a University Population in Kentucky, USA
Source: Diagnostics (Basel). 2026 Apr 17;16(8):1210. doi: 10.3390/diagnostics16081210 (PMC13114614; doi:10.3390/diagnostics16081210)
Supplement: Supplementary file 1 [file diagnostics-16-01210-s001.zip › TableS1_Diagnostics_DataSheet.xlsx]

## Sheet: DataSheet
age	grip_r	grip_l	grip_tot	bodyfat	bmi	studyyear	male	dominant_grip	dom_grip_kg	gbr	age18_19	bmi_cat	bmi_5cat	bf_cat	gbr_cat	newage	agecatnew	BF_obesity	BMI_obese	domgripcat
19	45	52	249	25.1	22.1	2016	0	52	23.5868	1.06727	1	a_normal	a_normal	b_25to299	b_1to15	19	age18_19	0	0	zone2
19	70	65	249	34.9	32.3	2016	0	70	31.7514	0.983017	1	d_obese	d_obese	c_30to349	a_under1	19	age18_19	1	1	zone2
24	130	115	249	34.3	38.7	2016	0	130	58.967	1.52369	0	d_obese	e_severe	c_30to349	c_15to2	24	age20_24	1	1	zone7
18	40	40	249	23.1	20.5	2016	0	40	18.1437	0.885058	1	a_normal	a_normal	a_under25	a_under1	18	age18_19	0	0	below 23
20	70	70	140	19.1	22.8	2015	0	70	31.7514	1.39261	0	a_normal	a_normal	aa_under20	b_1to15	20	age20_24	0	0	zone2
18	70	65	135	38.9	33.2	2015	0	70	31.7514	0.956369	1	d_obese	d_obese	d_over35	a_under1	18	age18_19	1	1	zone2
18	65	45	110	45	42	2015	0	65	29.4835	0.701988	1	d_obese	e_severe	d_over35	a_under1	18	age18_19	1	1	zone2
21	74	71	249	18.4	21	2016	0	74	33.5658	1.59837	0	a_normal	a_normal	aa_under20	c_15to2	21	age20_24	0	0	zone3
18	55	45	100	17.6	18.6	2015	0	55	24.9476	1.34127	1	a_normal	a_normal	aa_under20	b_1to15	18	age18_19	0	0	zone2
18	61	61	249	18.7	21.6	2016	0	61	27.6691	1.28098	1	a_normal	a_normal	aa_under20	b_1to15	18	age18_19	0	0	zone2
21	65	70	249	29.6	25.8	2016	0	70	31.7514	1.23068	0	c_overwt	c_overwt	b_25to299	b_1to15	21	age20_24	0	0	zone2
20	80	70	150	17.4	20.5	2015	0	80	36.2874	1.77012	0	a_normal	a_normal	aa_under20	c_15to2	20	age20_24	0	0	zone4
43	60	60	120	31.9	36.9	2015	0	60	27.2155	0.737548	0	d_obese	e_severe	c_30to349	a_under1	43	25to59	0	1	zone2
18	81	80	161	26.5	24.3	2015	0	81	36.7409	1.51197	1	a_normal	a_normal	b_25to299	c_15to2	18	age18_19	0	0	zone4
18	41	35	249	18.9	21	2016	0	41	18.5973	0.885584	1	a_normal	a_normal	aa_under20	a_under1	18	age18_19	0	0	below 23
18	65	58	249	23.4	22.1	2016	0	65	29.4835	1.33409	1	a_normal	a_normal	a_under25	b_1to15	18	age18_19	0	0	zone2
20	60	58	249	27.9	27.2	2016	0	60	27.2155	1.00057	0	c_overwt	c_overwt	b_25to299	b_1to15	20	age20_24	0	0	zone2
18	70	60	130	27.4	26.2	2015	0	70	31.7514	1.21189	1	c_overwt	c_overwt	b_25to299	b_1to15	18	age18_19	0	0	zone2
25	40	59	249	19.4	20.2	2016	0	59	26.7619	1.32485	0	a_normal	a_normal	aa_under20	b_1to15	25	age20_24	0	0	zone2
19	60	52	249	38.2	30.5	2016	0	60	27.2155	0.892312	1	d_obese	d_obese	d_over35	a_under1	19	age18_19	1	1	zone2
18	79	70	149	31.3	27.5	2015	0	79	35.8338	1.30305	1	c_overwt	c_overwt	c_30to349	b_1to15	18	age18_19	0	0	zone3
19	70	55	125	27.8	28.4	2015	0	70	31.7514	1.11801	1	c_overwt	c_overwt	b_25to299	b_1to15	19	age18_19	0	0	zone2
20	50	54	249	22.6	22.9	2016	0	54	24.494	1.06961	0	a_normal	a_normal	a_under25	b_1to15	20	age20_24	0	0	zone2
19	55	55	249	19.4	18.9	2016	0	55	24.9476	1.31998	1	a_normal	a_normal	aa_under20	b_1to15	19	age18_19	0	0	zone2
18	45	45	249	35.9	28.3	2016	0	45	20.4116	0.721259	1	c_overwt	c_overwt	d_over35	a_under1	18	age18_19	1	0	below 23
18	60	70	130	19.1	18.7	2015	0	70	31.7514	1.69794	1	a_normal	a_normal	aa_under20	c_15to2	18	age18_19	0	0	zone2
18	80	65	145	29.6	26.8	2015	0	80	36.2874	1.35401	1	c_overwt	c_overwt	b_25to299	b_1to15	18	age18_19	0	0	zone4
49	39	41	80	34.7	29	2015	0	41	18.5973	0.641285	0	c_overwt	c_overwt	c_30to349	a_under1	49	25to59	1	0	below 23
19	80	80	249	31.4	27.1	2016	0	80	36.2874	1.33902	1	c_overwt	c_overwt	c_30to349	b_1to15	19	age18_19	0	0	zone4
19	70	60	130	28.3	26.6	2015	0	70	31.7514	1.19366	1	c_overwt	c_overwt	b_25to299	b_1to15	19	age18_19	0	0	zone2
19	65	50	249	28.1	25.7	2016	0	65	29.4835	1.14722	1	c_overwt	c_overwt	b_25to299	b_1to15	19	age18_19	0	0	zone2
18	85	65	150	22.3	22	2015	0	85	38.5553	1.75252	1	a_normal	a_normal	a_under25	c_15to2	18	age18_19	0	0	zone4
18	70	60	130	25.5	24	2015	0	70	31.7514	1.32298	1	a_normal	a_normal	b_25to299	b_1to15	18	age18_19	0	0	zone2
18	90	82	172	30.9	28.4	2015	0	90	40.8233	1.43744	1	c_overwt	c_overwt	c_30to349	b_1to15	18	age18_19	0	0	zone4
25	64	62	249	30.9	27.5	2016	0	64	29.0299	1.05563	0	c_overwt	c_overwt	c_30to349	b_1to15	25	age20_24	0	0	zone2
18	84	82	166	20.8	22.1	2015	0	84	38.1017	1.72406	1	a_normal	a_normal	a_under25	c_15to2	18	age18_19	0	0	zone4
18	40	110	150	31.8	27.1	2015	0	110	49.8951	1.84115	1	c_overwt	c_overwt	c_30to349	c_15to2	18	age18_19	0	0	zone5
19	60	45	249	28.1	24.6	2016	0	60	27.2155	1.10632	1	a_normal	a_normal	b_25to299	b_1to15	19	age18_19	0	0	zone2
20	70	80	150	40.6	36.5	2015	0	80	36.2874	0.994174	0	d_obese	e_severe	d_over35	a_under1	20	age20_24	1	1	zone4
19	65	60	249	33.5	30.3	2016	0	65	29.4835	0.973052	1	d_obese	d_obese	c_30to349	a_under1	19	age18_19	1	1	zone2
21	20	80	249	36	31.6	2016	0	80	36.2874	1.14833	0	d_obese	d_obese	d_over35	b_1to15	21	age20_24	1	1	zone4
24	75	70	249	14.6	20.4	2016	0	75	34.0194	1.66762	0	a_normal	a_normal	aa_under20	c_15to2	24	age20_24	0	0	zone3
18	60	60	120	17.1	18	2015	0	60	27.2155	1.51197	1	b_under	b_under	aa_under20	c_15to2	18	age18_19	0	0	zone2
19	75	75	150	23.6	23.6	2015	0	75	34.0194	1.4415	1	a_normal	a_normal	a_under25	b_1to15	19	age18_19	0	0	zone3
18	75	70	145	19.7	21.9	2015	0	75	34.0194	1.5534	1	a_normal	a_normal	aa_under20	c_15to2	18	age18_19	0	0	zone3
18	45	39	84	23.6	20.8	2015	0	45	20.4116	0.981329	1	a_normal	a_normal	a_under25	a_under1	18	age18_19	0	0	below 23
18	80	69	149	30.9	32.2	2015	0	80	36.2874	1.12694	1	d_obese	d_obese	c_30to349	b_1to15	18	age18_19	0	1	zone4
20	80	70	150	19.3	23	2015	0	80	36.2874	1.57771	0	a_normal	a_normal	aa_under20	c_15to2	20	age20_24	0	0	zone4
18	75	75	150	31.9	29.1	2015	0	75	34.0194	1.16905	1	c_overwt	c_overwt	c_30to349	b_1to15	18	age18_19	0	0	zone3
22	54	55	249	16.7	17.7	2016	0	55	24.9476	1.40947	0	b_under	b_under	aa_under20	b_1to15	22	age20_24	0	0	zone2
18	60	63	123	25.3	23.2	2015	0	63	28.5763	1.23174	1	a_normal	a_normal	b_25to299	b_1to15	18	age18_19	0	0	zone2
18	60	45	105	13.9	18.9	2015	0	60	27.2155	1.43998	1	a_normal	a_normal	aa_under20	b_1to15	18	age18_19	0	0	zone2
18	85	80	165	17.7	20.6	2015	0	85	38.5553	1.87162	1	a_normal	a_normal	aa_under20	c_15to2	18	age18_19	0	0	zone4
19	80	63	249	14.7	20.8	2016	0	80	36.2874	1.74459	1	a_normal	a_normal	aa_under20	c_15to2	19	age18_19	0	0	zone4
18	52	59	111	16.1	17.9	2015	0	59	26.7619	1.49508	1	b_under	b_under	aa_under20	b_1to15	18	age18_19	0	0	zone2
18	50	46	249	28.6	35.4	2016	0	50	22.6796	0.640667	1	d_obese	e_severe	b_25to299	a_under1	18	age18_19	0	1	below 23
19	70	74	144	23.3	22.3	2015	0	74	33.5658	1.50519	1	a_normal	a_normal	a_under25	c_15to2	19	age18_19	0	0	zone3
18	75	70	145	14.7	19	2015	0	75	34.0194	1.79049	1	a_normal	a_normal	aa_under20	c_15to2	18	age18_19	0	0	zone3
18	75	69	249	29	24	2016	0	75	34.0194	1.41748	1	a_normal	a_normal	b_25to299	b_1to15	18	age18_19	0	0	zone3
21	55	50	249	27.7	24.3	2016	0	55	24.9476	1.02665	0	a_normal	a_normal	b_25to299	b_1to15	21	age20_24	0	0	zone2
24	75	70	145	30.9	27.7	2015	0	75	34.0194	1.22814	0	c_overwt	c_overwt	c_30to349	b_1to15	24	age20_24	0	0	zone3
19	70	65	135	34.4	23.6	2015	0	70	31.7514	1.3454	1	a_normal	a_normal	c_30to349	b_1to15	19	age18_19	1	0	zone2
19	70	60	249	20.6	21.6	2016	0	70	31.7514	1.46997	1	a_normal	a_normal	a_under25	b_1to15	19	age18_19	0	0	zone2
18	75	70	145	19	21	2015	0	75	34.0194	1.61997	1	a_normal	a_normal	aa_under20	c_15to2	18	age18_19	0	0	zone3
19	70	75	249	20.1	22.6	2016	0	75	34.0194	1.50528	1	a_normal	a_normal	a_under25	c_15to2	19	age18_19	0	0	zone3
18	65		249	23	23.5	2015	0	65	29.4835	1.25462	1	a_normal	a_normal	a_under25	b_1to15	18	age18_19	0	0	zone2
19	53	50	249	35.9	32.2	2016	0	53	24.0404	0.746595	1	d_obese	d_obese	d_over35	a_under1	19	age18_19	1	1	zone2
23	90	80	249	8.6	19.7	2016	0	90	40.8233	2.07225	0	a_normal	a_normal	aa_under20	d_over2	23	age20_24	0	0	zone4
23	70	60	249	25	22.3	2016	0	70	31.7514	1.42383	0	a_normal	a_normal	b_25to299	b_1to15	23	age20_24	0	0	zone2
18	55	60	115	22	19.2	2015	0	60	27.2155	1.41748	1	a_normal	a_normal	a_under25	b_1to15	18	age18_19	0	0	zone2
18	75	78	153	36.7	31.1	2015	0	78	35.3802	1.13763	1	d_obese	d_obese	d_over35	b_1to15	18	age18_19	1	1	zone3
18	75	77	152	20.7	18.6	2015	0	77	34.9266	1.87777	1	a_normal	a_normal	a_under25	c_15to2	18	age18_19	0	0	zone3
22	48	37	85	30.2	27.1	2015	0	48	21.7724	0.80341	0	c_overwt	c_overwt	c_30to349	a_under1	22	age20_24	0	0	below 23
21	100	88	188	21.1	23.7	2015	0	100	45.3592	1.91389	0	a_normal	a_normal	a_under25	c_15to2	21	age20_24	0	0	zone5
21	70	65	135	22.5	21.8	2015	0	70	31.7514	1.45649	0	a_normal	a_normal	a_under25	b_1to15	21	age20_24	0	0	zone2
22	80	60	140	19	23.3	2015	0	80	36.2874	1.5574	0	a_normal	a_normal	aa_under20	c_15to2	22	age20_24	0	0	zone4
20	60	62	249	27	21.3	2016	0	62	28.1227	1.32031	0	a_normal	a_normal	b_25to299	b_1to15	20	age20_24	0	0	zone2
18	73	65	138	22.5	19.8	2015	0	73	33.1122	1.67233	1	a_normal	a_normal	a_under25	c_15to2	18	age18_19	0	0	zone3
18	52	63	115	28.5	26.5	2015	0	63	28.5763	1.07835	1	c_overwt	c_overwt	b_25to299	b_1to15	18	age18_19	0	0	zone2
18	90	85	175	21.3	23.2	2015	0	90	40.8233	1.75962	1	a_normal	a_normal	a_under25	c_15to2	18	age18_19	0	0	zone4
18	70	65	249	35.9	30	2016	0	70	31.7514	1.05838	1	d_obese	d_obese	d_over35	b_1to15	18	age18_19	1	1	zone2
18	50	60	249	17.3	20.6	2016	0	60	27.2155	1.32114	1	a_normal	a_normal	aa_under20	b_1to15	18	age18_19	0	0	zone2
19	60	20	80	20.3	19.5	2015	0	60	27.2155	1.39567	1	a_normal	a_normal	a_under25	b_1to15	19	age18_19	0	0	zone2
38	70	65	249	28.9	24.1	2016	0	70	31.7514	1.31749	0	a_normal	a_normal	b_25to299	b_1to15	38	25to59	0	0	zone2
18	90	80	170	28.6	24.9	2015	0	90	40.8233	1.63949	1	a_normal	a_normal	b_25to299	c_15to2	18	age18_19	0	0	zone4
21	85	80	249	25.5	24.4	2016	0	85	38.5553	1.58014	0	a_normal	a_normal	b_25to299	c_15to2	21	age20_24	0	0	zone4
18	80	65	145	23.1	25.2	2015	0	80	36.2874	1.43998	1	c_overwt	c_overwt	a_under25	b_1to15	18	age18_19	0	0	zone4
23	66	66	249	25.5	24.8	2016	0	66	29.9371	1.20714	0	a_normal	a_normal	b_25to299	b_1to15	23	age20_24	0	0	zone2
21	50	45	249	29.8	21.6	2016	0	50	22.6796	1.04998	0	a_normal	a_normal	b_25to299	b_1to15	21	age20_24	0	0	below 23
24	15	60	249	27.9	23.5	2016	0	60	27.2155	1.15811	0	a_normal	a_normal	b_25to299	b_1to15	24	age20_24	0	0	zone2
19	65	67	249	33	25.3	2016	0	67	30.3907	1.20121	1	c_overwt	c_overwt	c_30to349	b_1to15	19	age18_19	1	0	zone2
18	105	110	215	25.3	24.3	2015	0	110	49.8951	2.0533	1	a_normal	a_normal	b_25to299	d_over2	18	age18_19	0	0	zone5
19	43	41	249	32.4	21.2	2016	0	43	19.5045	0.920022	1	a_normal	a_normal	c_30to349	a_under1	19	age18_19	1	0	below 23
41	60	55	249	26.3	21	2016	0	60	27.2155	1.29598	0	a_normal	a_normal	b_25to299	b_1to15	41	25to59	0	0	zone2
19	90	100	190	19.5	21.8	2015	0	100	45.3592	2.0807	1	a_normal	a_normal	aa_under20	d_over2	19	age18_19	0	0	zone5
19	100	75	175	31.6	30	2015	0	100	45.3592	1.51197	1	d_obese	d_obese	c_30to349	c_15to2	19	age18_19	0	1	zone5
18	60	60	120	24.6	23.6	2015	0	60	27.2155	1.1532	1	a_normal	a_normal	a_under25	b_1to15	18	age18_19	0	0	zone2
19	55	50	105	21.4	22.9	2015	0	55	24.9476	1.08941	1	a_normal	a_normal	a_under25	b_1to15	19	age18_19	0	0	zone2
18	75	68	143	26.1	24.8	2015	0	75	34.0194	1.37175	1	a_normal	a_normal	b_25to299	b_1to15	18	age18_19	0	0	zone3
19	58	50	249	28.5	24	2016	0	58	26.3083	1.09618	1	a_normal	a_normal	b_25to299	b_1to15	19	age18_19	0	0	zone2
22	62	55	249	19.8	22.1	2016	0	62	28.1227	1.27252	0	a_normal	a_normal	aa_under20	b_1to15	22	age20_24	0	0	zone2
19	50	50	249	35.2	29.2	2016	0	50	22.6796	0.776699	1	c_overwt	c_overwt	d_over35	a_under1	19	age18_19	1	0	below 23
18	75	75	150	22.3	22.5	2015	0	75	34.0194	1.51197	1	a_normal	a_normal	a_under25	c_15to2	18	age18_19	0	0	zone3
18	66	27	93	19.1	20	2015	0	66	29.9371	1.49685	1	a_normal	a_normal	aa_under20	b_1to15	18	age18_19	0	0	zone2
18	95	80	175	20.2	21.8	2015	0	95	43.0912	1.97666	1	a_normal	a_normal	a_under25	c_15to2	18	age18_19	0	0	zone4
18	40	45	85	21.3	19.5	2015	0	45	20.4116	1.04675	1	a_normal	a_normal	a_under25	b_1to15	18	age18_19	0	0	below 23
19	67	60	127	33.1	27.1	2015	0	67	30.3907	1.12143	1	c_overwt	c_overwt	c_30to349	b_1to15	19	age18_19	1	0	zone2
18	65	52	249	26.3	23.1	2016	0	65	29.4835	1.27634	1	a_normal	a_normal	b_25to299	b_1to15	18	age18_19	0	0	zone2
21	50	60	249	25.7	25	2016	0	60	27.2155	1.08862	0	c_overwt	c_overwt	b_25to299	b_1to15	21	age20_24	0	0	zone2
18	79	72	151	28.1	27.3	2015	0	79	35.8338	1.31259	1	c_overwt	c_overwt	b_25to299	b_1to15	18	age18_19	0	0	zone3
22	45	55	100	14	19	2015	0	55	24.9476	1.31303	0	a_normal	a_normal	aa_under20	b_1to15	22	age20_24	0	0	zone2
19	75	70	145	22	23.1	2015	0	75	34.0194	1.4727	1	a_normal	a_normal	a_under25	b_1to15	19	age18_19	0	0	zone3
24	40	35	249	28.4	18	2016	0	40	18.1437	1.00798	0	b_under	b_under	b_25to299	b_1to15	24	age20_24	0	0	below 23
19	70	56	249	35	30	2016	0	70	31.7514	1.05838	1	d_obese	d_obese	d_over35	b_1to15	19	age18_19	1	1	zone2
18	80	75	155	19.6	19.5	2015	0	80	36.2874	1.86089	1	a_normal	a_normal	aa_under20	c_15to2	18	age18_19	0	0	zone4
18	80	70	150	23.1	21.9	2015	0	80	36.2874	1.65696	1	a_normal	a_normal	a_under25	c_15to2	18	age18_19	0	0	zone4
18	58	60	118	23.1	19.8	2015	0	60	27.2155	1.37452	1	a_normal	a_normal	a_under25	b_1to15	18	age18_19	0	0	zone2
18	62	65	127	35.3	29.8	2015	0	65	29.4835	0.989379	1	c_overwt	c_overwt	d_over35	a_under1	18	age18_19	1	0	zone2
18	60	60	120	19.4	20	2015	0	60	27.2155	1.36078	1	a_normal	a_normal	aa_under20	b_1to15	18	age18_19	0	0	zone2
18	60	65	125	32.9	29.3	2015	0	65	29.4835	1.00626	1	c_overwt	c_overwt	c_30to349	b_1to15	18	age18_19	1	0	zone2
19	65	55	249	38.7	36.5	2016	0	65	29.4835	0.807767	1	d_obese	e_severe	d_over35	a_under1	19	age18_19	1	1	zone2
19	75	60	135	29	24.8	2015	0	75	34.0194	1.37175	1	a_normal	a_normal	b_25to299	b_1to15	19	age18_19	0	0	zone3
19	20	20	249	34.2	33	2016	0	20	9.07184	0.274904	1	d_obese	d_obese	c_30to349	a_under1	19	age18_19	1	1	below 23
19	80	70	150	18.2	20	2015	0	80	36.2874	1.81437	1	a_normal	a_normal	aa_under20	c_15to2	19	age18_19	0	0	zone4
18	75	75	150	24.1	23.2	2015	0	75	34.0194	1.46635	1	a_normal	a_normal	a_under25	b_1to15	18	age18_19	0	0	zone3
18	70	80	150	30.3	26.2	2015	0	80	36.2874	1.38501	1	c_overwt	c_overwt	c_30to349	b_1to15	18	age18_19	0	0	zone4
19	45	35	80	10.6	17.5	2015	0	45	20.4116	1.16638	1	b_under	b_under	aa_under20	b_1to15	19	age18_19	0	0	below 23
18	55	50	105	39.7	35.2	2015	0	55	24.9476	0.708738	1	d_obese	e_severe	d_over35	a_under1	18	age18_19	1	1	zone2
18	60	55	115	23.7	22.1	2015	0	60	27.2155	1.23147	1	a_normal	a_normal	a_under25	b_1to15	18	age18_19	0	0	zone2
18	85	85	170	31.5	25	2015	0	85	38.5553	1.54221	1	c_overwt	c_overwt	c_30to349	c_15to2	18	age18_19	0	0	zone4
18	90	85	175	27.8	25.4	2015	0	90	40.8233	1.60722	1	c_overwt	c_overwt	b_25to299	c_15to2	18	age18_19	0	0	zone4
	59	65	249	40	36	2016	0	65	29.4835	0.818986	0	d_obese	e_severe	d_over35	a_under1			1	1	zone2
24	70	70	140	18.8	17.6	2015	0	70	31.7514	1.80406	0	b_under	b_under	aa_under20	c_15to2	24	age20_24	0	0	zone2
22	70	75	249	24.7	23.8	2016	0	75	34.0194	1.42939	0	a_normal	a_normal	a_under25	b_1to15	22	age20_24	0	0	zone3
18	60	55	249	22.5	22.8	2016	0	60	27.2155	1.19366	1	a_normal	a_normal	a_under25	b_1to15	18	age18_19	0	0	zone2
19	80	70	150	30.5	27.5	2015	0	80	36.2874	1.31954	1	c_overwt	c_overwt	c_30to349	b_1to15	19	age18_19	0	0	zone4
23	65	60	249	29.7	27.4	2016	0	65	29.4835	1.07604	0	c_overwt	c_overwt	b_25to299	b_1to15	23	age20_24	0	0	zone2
21	55	50	249	27.4	21.2	2016	0	55	24.9476	1.17677	0	a_normal	a_normal	b_25to299	b_1to15	21	age20_24	0	0	zone2
18	50	59	109	18.9	18.1	2015	0	59	26.7619	1.47856	1	b_under	b_under	aa_under20	b_1to15	18	age18_19	0	0	zone2
22	45	60	105	29.9	27.4	2015	0	60	27.2155	0.993267	0	c_overwt	c_overwt	b_25to299	a_under1	22	age20_24	0	0	zone2
19	41	40	249	32.7	27.8	2016	0	41	18.5973	0.668967	1	c_overwt	c_overwt	c_30to349	a_under1	19	age18_19	1	0	below 23
19	55	60	115	22.9	21.2	2015	0	60	27.2155	1.28375	1	a_normal	a_normal	a_under25	b_1to15	19	age18_19	0	0	zone2
20	45	45	249	26.3	25.4	2016	0	45	20.4116	0.803608	0	c_overwt	c_overwt	b_25to299	a_under1	20	age20_24	0	0	below 23
19	64	64	249	23	22.4	2016	0	64	29.0299	1.29598	1	a_normal	a_normal	a_under25	b_1to15	19	age18_19	0	0	zone2
37	75	75	150	31.7	25.5	2015	0	75	34.0194	1.33409	0	c_overwt	c_overwt	c_30to349	b_1to15	37	25to59	0	0	zone3
19	65	60	125	25.6	22.5	2015	0	65	29.4835	1.31038	1	a_normal	a_normal	b_25to299	b_1to15	19	age18_19	0	0	zone2
18	66	66	132	22.1	19.8	2015	0	66	29.9371	1.51197	1	a_normal	a_normal	a_under25	c_15to2	18	age18_19	0	0	zone2
21	59	58	117	23.2	19.9	2015	0	59	26.7619	1.34482	0	a_normal	a_normal	a_under25	b_1to15	21	age20_24	0	0	zone2
19	60	55	115	30	30	2015	0	60	27.2155	0.907184	1	d_obese	d_obese	c_30to349	a_under1	19	age18_19	0	1	zone2
18	110	145	255	18.1	22.1	2015	0	145	65.7708	2.97606	1	a_normal	a_normal	aa_under20	d_over2	18	age18_19	0	0	zone7
18	75	75	150	28.2	24.9	2015	0	75	34.0194	1.36624	1	a_normal	a_normal	b_25to299	b_1to15	18	age18_19	0	0	zone3
18	35	40	74	28	24	2015	0	40	18.1437	0.755987	1	a_normal	a_normal	b_25to299	a_under1	18	age18_19	0	0	below 23
18	50	45	95	22.3	18.6	2015	0	50	22.6796	1.21933	1	a_normal	a_normal	a_under25	b_1to15	18	age18_19	0	0	below 23
20	60	55	115	18.5	19.8	2015	0	60	27.2155	1.37452	0	a_normal	a_normal	aa_under20	b_1to15	20	age20_24	0	0	zone2
20	85	80	165	27.6	25.2	2015	0	85	38.5553	1.52997	0	c_overwt	c_overwt	b_25to299	c_15to2	20	age20_24	0	0	zone4
22	60	70	249	19.1	22.7	2016	0	70	31.7514	1.39874	0	a_normal	a_normal	aa_under20	b_1to15	22	age20_24	0	0	zone2
18	60	55	249	20.2	17.8	2016	0	60	27.2155	1.52896	1	b_under	b_under	a_under25	c_15to2	18	age18_19	0	0	zone2
50	65	65	249	36.5	25.9	2016	0	65	29.4835	1.13836	0	c_overwt	c_overwt	d_over35	b_1to15	50	25to59	1	0	zone2
18	78	62	140	20.7	22.3	2015	0	78	35.3802	1.58655	1	a_normal	a_normal	a_under25	c_15to2	18	age18_19	0	0	zone3
39	75	65	249	24.5	22.9	2016	0	75	34.0194	1.48556	0	a_normal	a_normal	a_under25	b_1to15	39	25to59	0	0	zone3
18	100	85	185	27.6	23.4	2015	0	100	45.3592	1.93843	1	a_normal	a_normal	b_25to299	c_15to2	18	age18_19	0	0	zone5
22	41	49	249	25.3	24.7	2016	0	49	22.226	0.899838	0	a_normal	a_normal	b_25to299	a_under1	22	age20_24	0	0	below 23
19	105	105	210	20.3	24.3	2015	0	105	47.6272	1.95996	1	a_normal	a_normal	a_under25	c_15to2	19	age18_19	0	0	zone5
18	65	65	130	35.7	28	2015	0	65	29.4835	1.05298	1	c_overwt	c_overwt	d_over35	b_1to15	18	age18_19	1	0	zone2
18	80	75	155	28.2	24.8	2015	0	80	36.2874	1.4632	1	a_normal	a_normal	b_25to299	b_1to15	18	age18_19	0	0	zone4
18	65	79	144	21.1	21.9	2015	0	79	35.8338	1.63624	1	a_normal	a_normal	a_under25	c_15to2	18	age18_19	0	0	zone3
19	100	90	190	22.3	23.6	2015	0	100	45.3592	1.922	1	a_normal	a_normal	a_under25	c_15to2	19	age18_19	0	0	zone5
18	75	60	135	20.4	21	2015	0	75	34.0194	1.61997	1	a_normal	a_normal	a_under25	c_15to2	18	age18_19	0	0	zone3
18	58	50	108	29.6	26.3	2015	0	58	26.3083	1.00032	1	c_overwt	c_overwt	b_25to299	b_1to15	18	age18_19	0	0	zone2
18	70	60	130	24.2	24.8	2015	0	70	31.7514	1.2803	1	a_normal	a_normal	a_under25	b_1to15	18	age18_19	0	0	zone2
18	80	60	140	21.6	24.1	2015	0	80	36.2874	1.5057	1	a_normal	a_normal	a_under25	c_15to2	18	age18_19	0	0	zone4
20	42	44	249	13.3	18.8	2016	0	44	19.9581	1.0616	0	a_normal	a_normal	aa_under20	b_1to15	20	age20_24	0	0	below 23
18	76	72	249	26.9	24.3	2016	0	76	34.473	1.41864	1	a_normal	a_normal	b_25to299	b_1to15	18	age18_19	0	0	zone3
18	75	70	249	21.6	23.6	2016	0	75	34.0194	1.4415	1	a_normal	a_normal	a_under25	b_1to15	18	age18_19	0	0	zone3
18	75	65	140	17.9	20.6	2015	0	75	34.0194	1.65143	1	a_normal	a_normal	aa_under20	c_15to2	18	age18_19	0	0	zone3
19	65	70	135	39	42.6	2015	0	70	31.7514	0.745339	1	d_obese	e_severe	d_over35	a_under1	19	age18_19	1	1	zone2
18	65	60	125	26.7	25.5	2015	0	65	29.4835	1.15621	1	c_overwt	c_overwt	b_25to299	b_1to15	18	age18_19	0	0	zone2
18	90	85	175	23.3	24	2015	0	90	40.8233	1.70097	1	a_normal	a_normal	a_under25	c_15to2	18	age18_19	0	0	zone4
18	45	49	249	34	24.6	2016	0	49	22.226	0.903496	1	a_normal	a_normal	c_30to349	a_under1	18	age18_19	1	0	below 23
21	74	70	249	26.7	23.3	2016	0	74	33.5658	1.44059	0	a_normal	a_normal	b_25to299	b_1to15	21	age20_24	0	0	zone3
21	60	65	125	23.2	20.4	2015	0	65	29.4835	1.44527	0	a_normal	a_normal	a_under25	b_1to15	21	age20_24	0	0	zone2
18	60	60	120	26	23.8	2015	0	60	27.2155	1.14351	1	a_normal	a_normal	b_25to299	b_1to15	18	age18_19	0	0	zone2
18	68	55	123	25.8	23.9	2015	0	68	30.8443	1.29055	1	a_normal	a_normal	b_25to299	b_1to15	18	age18_19	0	0	zone2
18	55	50	249	21.1	21.4	2016	0	55	24.9476	1.16577	1	a_normal	a_normal	a_under25	b_1to15	18	age18_19	0	0	zone2
20	54	30	249	28.3	27	2016	0	54	24.494	0.907184	0	c_overwt	c_overwt	b_25to299	a_under1	20	age20_24	0	0	zone2
21	65	60	249	33.7	29.3	2016	0	65	29.4835	1.00626	0	c_overwt	c_overwt	c_30to349	b_1to15	21	age20_24	1	0	zone2
22	65	60	125	28	25.8	2015	0	65	29.4835	1.14277	0	c_overwt	c_overwt	b_25to299	b_1to15	22	age20_24	0	0	zone2
20	65	62	249	22.4	19.7	2016	0	65	29.4835	1.49662	0	a_normal	a_normal	a_under25	b_1to15	20	age20_24	0	0	zone2
20	50	45	95	17.9	17.4	2015	0	50	22.6796	1.30343	0	b_under	b_under	aa_under20	b_1to15	20	age20_24	0	0	below 23
19	50	40	90	26.9	22.1	2015	0	50	22.6796	1.02623	1	a_normal	a_normal	b_25to299	b_1to15	19	age18_19	0	0	below 23
22	60	55	249	33.7	30.6	2016	0	60	27.2155	0.889396	0	d_obese	d_obese	c_30to349	a_under1	22	age20_24	1	1	zone2
18	60	55	115	25.2	20.3	2015	0	60	27.2155	1.34067	1	a_normal	a_normal	b_25to299	b_1to15	18	age18_19	0	0	zone2
18	70	60	130	37.6	37.5	2015	0	70	31.7514	0.846705	1	d_obese	e_severe	d_over35	a_under1	18	age18_19	1	1	zone2
18	72	65	137	19.9	20.7	2015	0	72	32.6586	1.57771	1	a_normal	a_normal	aa_under20	c_15to2	18	age18_19	0	0	zone3
19	70	60	130	23.6	22.4	2015	0	70	31.7514	1.41748	1	a_normal	a_normal	a_under25	b_1to15	19	age18_19	0	0	zone2
18	60	60	249	23.2	20.7	2016	0	60	27.2155	1.31476	1	a_normal	a_normal	a_under25	b_1to15	18	age18_19	0	0	zone2
21	59	55	249	35	28.7	2016	0	59	26.7619	0.932471	0	c_overwt	c_overwt	d_over35	a_under1	21	age20_24	1	0	zone2
22	60	60	120	21.8	22.1	2015	0	60	27.2155	1.23147	0	a_normal	a_normal	a_under25	b_1to15	22	age20_24	0	0	zone2
18	65	62	249	35.4	39.7	2016	0	65	29.4835	0.742657	1	d_obese	e_severe	d_over35	a_under1	18	age18_19	1	1	zone2
22	85	80	165	19	20	2015	0	85	38.5553	1.92777	0	a_normal	a_normal	aa_under20	c_15to2	22	age20_24	0	0	zone4
18	70	66	136	31.7	27.9	2015	0	70	31.7514	1.13804	1	c_overwt	c_overwt	c_30to349	b_1to15	18	age18_19	0	0	zone2
18	60	65	125	19.2	22.5	2015	0	65	29.4835	1.31038	1	a_normal	a_normal	aa_under20	b_1to15	18	age18_19	0	0	zone2
18	65	70	135	22.2	22.8	2015	0	70	31.7514	1.39261	1	a_normal	a_normal	a_under25	b_1to15	18	age18_19	0	0	zone2
18	90	80	170	39.4	35.5	2015	0	90	40.8233	1.14995	1	d_obese	e_severe	d_over35	b_1to15	18	age18_19	1	1	zone4
21	80	75	249	27.6	26.6	2016	0	80	36.2874	1.36419	0	c_overwt	c_overwt	b_25to299	b_1to15	21	age20_24	0	0	zone4
21	90	85	175	24.6	23.3	2015	0	90	40.8233	1.75207	0	a_normal	a_normal	a_under25	c_15to2	21	age20_24	0	0	zone4
20	82	76	249	35	31.5	2016	0	82	37.1945	1.18078	0	d_obese	d_obese	d_over35	b_1to15	20	age20_24	1	1	zone4
39	85	79	164	20.7	20.5	2015	0	85	38.5553	1.88075	0	a_normal	a_normal	a_under25	c_15to2	39	25to59	0	0	zone4
19	50	44	249	31.4	23.9	2016	0	50	22.6796	0.948937	1	a_normal	a_normal	c_30to349	a_under1	19	age18_19	0	0	below 23
18	103	90	193	19	19.9	2015	0	103	46.72	2.34774	1	a_normal	a_normal	aa_under20	d_over2	18	age18_19	0	0	zone5
19	58	41	249	21.9	21.8	2016	0	58	26.3083	1.2068	1	a_normal	a_normal	a_under25	b_1to15	19	age18_19	0	0	zone2
19	55	35	249	24	24	2016	0	55	24.9476	1.03948	1	a_normal	a_normal	a_under25	b_1to15	19	age18_19	0	0	zone2
22	80	25	249	24.5	23.6	2016	0	80	36.2874	1.5376	0	a_normal	a_normal	a_under25	c_15to2	22	age20_24	0	0	zone4
19	65	60	125	24.7	21.4	2015	0	65	29.4835	1.37773	1	a_normal	a_normal	a_under25	b_1to15	19	age18_19	0	0	zone2
18	80	75	155	17.5	20.1	2015	0	80	36.2874	1.80534	1	a_normal	a_normal	aa_under20	c_15to2	18	age18_19	0	0	zone4
20	58	58	116	15.4	19.4	2015	0	58	26.3083	1.3561	0	a_normal	a_normal	aa_under20	b_1to15	20	age20_24	0	0	zone2
18	65	60	249	17.1	18.8	2016	0	65	29.4835	1.56827	1	a_normal	a_normal	aa_under20	c_15to2	18	age18_19	0	0	zone2
19	61	55	249	23.3	19.7	2016	0	61	27.6691	1.40452	1	a_normal	a_normal	a_under25	b_1to15	19	age18_19	0	0	zone2
18	76	75	151	26.2	22.8	2015	0	76	34.473	1.51197	1	a_normal	a_normal	b_25to299	c_15to2	18	age18_19	0	0	zone3
19	70	60	249	23	23.8	2016	0	70	31.7514	1.33409	1	a_normal	a_normal	a_under25	b_1to15	19	age18_19	0	0	zone2
18	160	80	240	26.7	26.6	2015	0	160	72.5747	2.72837	1	c_overwt	c_overwt	b_25to299	d_over2	18	age18_19	0	0	zone7
18	90	73	163	22	22.7	2015	0	90	40.8233	1.79838	1	a_normal	a_normal	a_under25	c_15to2	18	age18_19	0	0	zone4
19	55	40	249	32.1	26.6	2016	0	55	24.9476	0.937878	1	c_overwt	c_overwt	c_30to349	a_under1	19	age18_19	1	0	zone2
18	86	60	249	29	24.9	2016	0	86	39.0089	1.56662	1	a_normal	a_normal	b_25to299	c_15to2	18	age18_19	0	0	zone4
18	55	55	249	20	22.3	2016	0	55	24.9476	1.11872	1	a_normal	a_normal	a_under25	b_1to15	18	age18_19	0	0	zone2
18	65	65	130	20.8	21	2015	0	65	29.4835	1.40397	1	a_normal	a_normal	a_under25	b_1to15	18	age18_19	0	0	zone2
18	65	54	249	20.7	19.4	2016	0	65	29.4835	1.51977	1	a_normal	a_normal	a_under25	c_15to2	18	age18_19	0	0	zone2
19	55	55	110	14.5	17.7	2015	0	55	24.9476	1.40947	1	b_under	b_under	aa_under20	b_1to15	19	age18_19	0	0	zone2
19	65	65	130	29.1	24.1	2015	0	65	29.4835	1.22338	1	a_normal	a_normal	b_25to299	b_1to15	19	age18_19	0	0	zone2
19	70	72	249	22.2	24.3	2016	0	72	32.6586	1.34398	1	a_normal	a_normal	a_under25	b_1to15	19	age18_19	0	0	zone3
22	67	70	249	30.3	24.3	2016	0	70	31.7514	1.30664	0	a_normal	a_normal	c_30to349	b_1to15	22	age20_24	0	0	zone2
18	60	60	120	24	21.9	2015	0	60	27.2155	1.24272	1	a_normal	a_normal	a_under25	b_1to15	18	age18_19	0	0	zone2
18	100	75	175	38.4	34.6	2015	0	100	45.3592	1.31096	1	d_obese	d_obese	d_over35	b_1to15	18	age18_19	1	1	zone5
18	80	70	150	31	22.8	2015	0	80	36.2874	1.59155	1	a_normal	a_normal	c_30to349	c_15to2	18	age18_19	0	0	zone4
18	85	75	160	19.5	24	2015	0	85	38.5553	1.60647	1	a_normal	a_normal	aa_under20	c_15to2	18	age18_19	0	0	zone4
20	70	60	130	18.1	21.9	2015	0	70	31.7514	1.44984	0	a_normal	a_normal	aa_under20	b_1to15	20	age20_24	0	0	zone2
18	70	60	130	23.4	23.8	2015	0	70	31.7514	1.33409	1	a_normal	a_normal	a_under25	b_1to15	18	age18_19	0	0	zone2
21	80	88	168	33.5	32	2015	0	88	39.9161	1.24738	0	d_obese	d_obese	c_30to349	b_1to15	21	age20_24	1	1	zone4
18	60	45	105	29.4	24.7	2015	0	60	27.2155	1.10184	1	a_normal	a_normal	b_25to299	b_1to15	18	age18_19	0	0	zone2
19	60	55	115	29.9	25.5	2015	0	60	27.2155	1.06727	1	c_overwt	c_overwt	b_25to299	b_1to15	19	age18_19	0	0	zone2
19	80	70	150	35.6	29.8	2015	0	80	36.2874	1.2177	1	c_overwt	c_overwt	d_over35	b_1to15	19	age18_19	1	0	zone4
18	90	92	182	27.2	24.6	2015	0	92	41.7305	1.69636	1	a_normal	a_normal	b_25to299	c_15to2	18	age18_19	0	0	zone4
18	60	55	115	33.8	29	2015	0	60	27.2155	0.938466	1	c_overwt	c_overwt	c_30to349	a_under1	18	age18_19	1	0	zone2
19	45	55	100	29.6	25.9	2015	0	55	24.9476	0.963226	1	c_overwt	c_overwt	b_25to299	a_under1	19	age18_19	0	0	zone2
18	65	60	249	22	21.9	2016	0	65	29.4835	1.34628	1	a_normal	a_normal	a_under25	b_1to15	18	age18_19	0	0	zone2
18	67	55	249	22.7	20.2	2016	0	67	30.3907	1.50449	1	a_normal	a_normal	a_under25	c_15to2	18	age18_19	0	0	zone2
18	74	64	138	37.4	30.6	2015	0	74	33.5658	1.09692	1	d_obese	d_obese	d_over35	b_1to15	18	age18_19	1	1	zone3
18	80	80	160	39.2	36.5	2015	0	80	36.2874	0.994174	1	d_obese	e_severe	d_over35	a_under1	18	age18_19	1	1	zone4
18	65	50	249	14.5	19.6	2016	0	65	29.4835	1.50426	1	a_normal	a_normal	aa_under20	c_15to2	18	age18_19	0	0	zone2
36	56	60	249	38.8	35.3	2016	0	60	27.2155	0.770978	0	d_obese	e_severe	d_over35	a_under1	36	25to59	1	1	zone2
21	71	64	249	25.7	23.6	2016	0	71	32.205	1.36462	0	a_normal	a_normal	b_25to299	b_1to15	21	age20_24	0	0	zone3
19	70	60	249	19.2	21.8	2016	0	70	31.7514	1.45649	1	a_normal	a_normal	aa_under20	b_1to15	19	age18_19	0	0	zone2
18	63	65	249	39.1	33	2016	0	65	29.4835	0.893439	1	d_obese	d_obese	d_over35	a_under1	18	age18_19	1	1	zone2
21	55	50	105	22.4	22.6	2015	0	55	24.9476	1.10387	0	a_normal	a_normal	a_under25	b_1to15	21	age20_24	0	0	zone2
19	70	80	150	28.2	26.6	2015	0	80	36.2874	1.36419	1	c_overwt	c_overwt	b_25to299	b_1to15	19	age18_19	0	0	zone4
20	61	57	249	39.4	31.2	2016	0	61	27.6691	0.88683	0	d_obese	d_obese	d_over35	a_under1	20	age20_24	1	1	zone2
18	80	75	155	17.7	19.9	2015	0	80	36.2874	1.82349	1	a_normal	a_normal	aa_under20	c_15to2	18	age18_19	0	0	zone4
19	64	50	249	24.5	25.1	2016	0	64	29.0299	1.15657	1	c_overwt	c_overwt	a_under25	b_1to15	19	age18_19	0	0	zone2
19	63	55	118	36.5	28.4	2015	0	63	28.5763	1.00621	1	c_overwt	c_overwt	d_over35	b_1to15	19	age18_19	1	0	zone2
19	67	58	125	25.3	24.3	2015	0	67	30.3907	1.25065	1	a_normal	a_normal	b_25to299	b_1to15	19	age18_19	0	0	zone2
20	75	85	160	21.1	23	2015	0	85	38.5553	1.67632	0	a_normal	a_normal	a_under25	c_15to2	20	age20_24	0	0	zone4
26	85	75	249	28.9	26.6	2016	0	85	38.5553	1.44945	0	c_overwt	c_overwt	b_25to299	b_1to15	26	25to59	0	0	zone4
20	85	70	249	19.5	22.6	2016	0	85	38.5553	1.70599	0	a_normal	a_normal	aa_under20	c_15to2	20	age20_24	0	0	zone4
19	68	64	249	26.8	24.8	2016	0	68	30.8443	1.24372	1	a_normal	a_normal	b_25to299	b_1to15	19	age18_19	0	0	zone2
20	63	60	123	24.8	23.7	2015	0	63	28.5763	1.20575	0	a_normal	a_normal	a_under25	b_1to15	20	age20_24	0	0	zone2
19	70	65	135	28.3	26	2015	0	70	31.7514	1.22121	1	c_overwt	c_overwt	b_25to299	b_1to15	19	age18_19	0	0	zone2
19	71	64	249	17	21.5	2016	0	71	32.205	1.49791	1	a_normal	a_normal	aa_under20	b_1to15	19	age18_19	0	0	zone3
18	70	62	132	26.1	24.4	2015	0	70	31.7514	1.30129	1	a_normal	a_normal	b_25to299	b_1to15	18	age18_19	0	0	zone2
19	60	55	115	23.4	22.9	2015	0	60	27.2155	1.18845	1	a_normal	a_normal	a_under25	b_1to15	19	age18_19	0	0	zone2
18	95	80	175	20.9	21.8	2015	0	95	43.0912	1.97666	1	a_normal	a_normal	a_under25	c_15to2	18	age18_19	0	0	zone4
18	75	70	145	21.6	20.1	2015	0	75	34.0194	1.69251	1	a_normal	a_normal	a_under25	c_15to2	18	age18_19	0	0	zone3
19	75	60	135	24.5	21.9	2015	0	75	34.0194	1.5534	1	a_normal	a_normal	a_under25	c_15to2	19	age18_19	0	0	zone3
19	75	60	135	45.6	47.4	2015	0	75	34.0194	0.717709	1	d_obese	e_severe	d_over35	a_under1	19	age18_19	1	1	zone3
19	65	15	249	36.7	30.9	2016	0	65	29.4835	0.954158	1	d_obese	d_obese	d_over35	a_under1	19	age18_19	1	1	zone2
19	65	60	125	29.5	24.9	2015	0	65	29.4835	1.18408	1	a_normal	a_normal	b_25to299	b_1to15	19	age18_19	0	0	zone2
19	100	80	180	27.8	26.2	2015	0	100	45.3592	1.73127	1	c_overwt	c_overwt	b_25to299	c_15to2	19	age18_19	0	0	zone5
18	82	78	160	19.7	22.5	2015	0	82	37.1945	1.65309	1	a_normal	a_normal	aa_under20	c_15to2	18	age18_19	0	0	zone4
18	100	95	195	22.2	22.1	2015	0	100	45.3592	2.05245	1	a_normal	a_normal	a_under25	d_over2	18	age18_19	0	0	zone5
19	80	70	249	28.9	27.5	2016	0	80	36.2874	1.31954	1	c_overwt	c_overwt	b_25to299	b_1to15	19	age18_19	0	0	zone4
19	45	35	249	16.7	18.8	2016	0	45	20.4116	1.08573	1	a_normal	a_normal	aa_under20	b_1to15	19	age18_19	0	0	below 23
18	95	80	175	20.2	21.5	2015	0	95	43.0912	2.00424	1	a_normal	a_normal	a_under25	d_over2	18	age18_19	0	0	zone4
19	60	60	120	28	24	2015	0	60	27.2155	1.13398	1	a_normal	a_normal	b_25to299	b_1to15	19	age18_19	0	0	zone2
18	78	78	156	35.8	31.5	2015	0	78	35.3802	1.12318	1	d_obese	d_obese	d_over35	b_1to15	18	age18_19	1	1	zone3
18	55	50	105	24.8	21.1	2015	0	55	24.9476	1.18235	1	a_normal	a_normal	a_under25	b_1to15	18	age18_19	0	0	zone2
18	65	45	110	20	17.5	2015	0	65	29.4835	1.68477	1	b_under	b_under	a_under25	c_15to2	18	age18_19	0	0	zone2
18	80	85	165	30.6	28.2	2015	0	85	38.5553	1.36721	1	c_overwt	c_overwt	c_30to349	b_1to15	18	age18_19	0	0	zone4
23	55	40	249	23.7	20.6	2016	0	55	24.9476	1.21105	0	a_normal	a_normal	a_under25	b_1to15	23	age20_24	0	0	zone2
19	65	80	145	20.1	20.5	2015	0	80	36.2874	1.77012	1	a_normal	a_normal	a_under25	c_15to2	19	age18_19	0	0	zone4
19	66	72	138	22.5	22.8	2015	0	72	32.6586	1.4324	1	a_normal	a_normal	a_under25	b_1to15	19	age18_19	0	0	zone3
18	60	55	115	16.1	18.9	2015	0	60	27.2155	1.43998	1	a_normal	a_normal	aa_under20	b_1to15	18	age18_19	0	0	zone2
18	60	55	249	23.2	22.2	2016	0	60	27.2155	1.22592	1	a_normal	a_normal	a_under25	b_1to15	18	age18_19	0	0	zone2
18	70	60	130	18.8	19.9	2015	0	70	31.7514	1.59555	1	a_normal	a_normal	aa_under20	c_15to2	18	age18_19	0	0	zone2
18	75	60	135	40.8	33.3	2015	0	75	34.0194	1.0216	1	d_obese	d_obese	d_over35	b_1to15	18	age18_19	1	1	zone3
18	100	90	190	41.9	37.6	2015	0	100	45.3592	1.20636	1	d_obese	e_severe	d_over35	b_1to15	18	age18_19	1	1	zone5
21	59	62	121	29.8	27.2	2015	0	62	28.1227	1.03392	0	c_overwt	c_overwt	b_25to299	b_1to15	21	age20_24	0	0	zone2
18	55	65	120	24.6	21.6	2015	0	65	29.4835	1.36498	1	a_normal	a_normal	a_under25	b_1to15	18	age18_19	0	0	zone2
19	70	80	150	21.7	23.4	2015	0	80	36.2874	1.55074	1	a_normal	a_normal	a_under25	c_15to2	19	age18_19	0	0	zone4
18	50	45	95	24.9	18.1	2015	0	50	22.6796	1.25302	1	b_under	b_under	a_under25	b_1to15	18	age18_19	0	0	below 23
19	55	45	100	29.3	21.7	2015	0	55	24.9476	1.14966	1	a_normal	a_normal	b_25to299	b_1to15	19	age18_19	0	0	zone2
22	85	81	249	27.5	25.8	2016	0	85	38.5553	1.49439	0	c_overwt	c_overwt	b_25to299	b_1to15	22	age20_24	0	0	zone4
18	65	60	125	30.8	25.7	2015	0	65	29.4835	1.14722	1	c_overwt	c_overwt	c_30to349	b_1to15	18	age18_19	0	0	zone2
18	45	55	249	26.9	21.5	2016	0	55	24.9476	1.16035	1	a_normal	a_normal	b_25to299	b_1to15	18	age18_19	0	0	zone2
18	70	65	249	19.2	21	2016	0	70	31.7514	1.51197	1	a_normal	a_normal	aa_under20	c_15to2	18	age18_19	0	0	zone2
18	46	48	249	24.2	21.5	2016	0	48	21.7724	1.01267	1	a_normal	a_normal	a_under25	b_1to15	18	age18_19	0	0	below 23
19	51	50	101	22.4	18.9	2015	0	51	23.1332	1.22398	1	a_normal	a_normal	a_under25	b_1to15	19	age18_19	0	0	zone2
18	80	70	150	17.7	19.9	2015	0	80	36.2874	1.82349	1	a_normal	a_normal	aa_under20	c_15to2	18	age18_19	0	0	zone4
18	45	60	105	26	22.4	2015	0	60	27.2155	1.21498	1	a_normal	a_normal	b_25to299	b_1to15	18	age18_19	0	0	zone2
20	80	80	160	21.5	21.7	2015	0	80	36.2874	1.67223	0	a_normal	a_normal	a_under25	c_15to2	20	age20_24	0	0	zone4
19	80	65	145	13.2	21.1	2015	0	80	36.2874	1.71978	1	a_normal	a_normal	aa_under20	c_15to2	19	age18_19	0	0	zone4
19	60	57	117	30.4	27.4	2015	0	60	27.2155	0.993267	1	c_overwt	c_overwt	c_30to349	a_under1	19	age18_19	0	0	zone2
53	60	65	125	36.6	29	2015	0	65	29.4835	1.01667	0	c_overwt	c_overwt	d_over35	b_1to15	53	25to59	1	0	zone2
18	70	60	130	18.4	20.8	2015	0	70	31.7514	1.52651	1	a_normal	a_normal	aa_under20	c_15to2	18	age18_19	0	0	zone2
19	95	60	155	19.3	22.6	2015	0	95	43.0912	1.90669	1	a_normal	a_normal	aa_under20	c_15to2	19	age18_19	0	0	zone4
19	70	65	135	26.5	24.7	2015	0	70	31.7514	1.28548	1	a_normal	a_normal	b_25to299	b_1to15	19	age18_19	0	0	zone2
22	55	40	249	25.6	25.8	2016	0	55	24.9476	0.96696	0	c_overwt	c_overwt	b_25to299	a_under1	22	age20_24	0	0	zone2
19	64	60	249	26.2	18.7	2016	0	64	29.0299	1.5524	1	a_normal	a_normal	b_25to299	c_15to2	19	age18_19	0	0	zone2
18	55	60	249	17.8	18	2016	0	60	27.2155	1.51197	1	b_under	b_under	aa_under20	c_15to2	18	age18_19	0	0	zone2
30	65	78	249	23.5	22.3	2016	0	78	35.3802	1.58655	0	a_normal	a_normal	a_under25	c_15to2	30	25to59	0	0	zone3
20	50	50	100	28.3	24.6	2015	0	50	22.6796	0.921935	0	a_normal	a_normal	b_25to299	a_under1	20	age20_24	0	0	below 23
19	40	30	249	27.8	25.5	2016	0	40	18.1437	0.711517	1	c_overwt	c_overwt	b_25to299	a_under1	19	age18_19	0	0	below 23
18	75	70	145	29	25.9	2015	0	75	34.0194	1.31349	1	c_overwt	c_overwt	b_25to299	b_1to15	18	age18_19	0	0	zone3
19	61	47	249	23.3	23.5	2016	0	61	27.6691	1.17741	1	a_normal	a_normal	a_under25	b_1to15	19	age18_19	0	0	zone2
18	55	56	249	25.2	22.3	2016	0	56	25.4012	1.13906	1	a_normal	a_normal	b_25to299	b_1to15	18	age18_19	0	0	zone2
21	82	87	249	24.2	24.2	2016	0	87	39.4625	1.63068	0	a_normal	a_normal	a_under25	c_15to2	21	age20_24	0	0	zone4
18	67	58	125	22.3	22.1	2015	0	67	30.3907	1.37514	1	a_normal	a_normal	a_under25	b_1to15	18	age18_19	0	0	zone2
20	80	85	165	34.8	32.2	2015	0	85	38.5553	1.19737	0	d_obese	d_obese	c_30to349	b_1to15	20	age20_24	1	1	zone4
18	78	80	249	25	23	2016	0	80	36.2874	1.57771	1	a_normal	a_normal	b_25to299	c_15to2	18	age18_19	0	0	zone4
18	120	102	249	10.9	20.6	2016	0	120	54.431	2.64228	1	a_normal	a_normal	aa_under20	d_over2	18	age18_19	0	0	zone6
21	60	55	249	28.9	23.6	2016	0	60	27.2155	1.1532	0	a_normal	a_normal	b_25to299	b_1to15	21	age20_24	0	0	zone2
19	73	75	148	19.3	21.6	2015	0	75	34.0194	1.57497	1	a_normal	a_normal	aa_under20	c_15to2	19	age18_19	0	0	zone3
18	70	50	120	12.7	16.9	2015	0	70	31.7514	1.87878	1	b_under	b_under	aa_under20	c_15to2	18	age18_19	0	0	zone2
39	70	60	130	40.9	30.8	2015	0	70	31.7514	1.03089	0	d_obese	d_obese	d_over35	b_1to15	39	25to59	1	1	zone2
19	49	52	249	25.6	24.1	2016	0	52	23.5868	0.978705	1	a_normal	a_normal	b_25to299	a_under1	19	age18_19	0	0	zone2
21	80	60	249	31.7	27.8	2016	0	80	36.2874	1.3053	0	c_overwt	c_overwt	c_30to349	b_1to15	21	age20_24	0	0	zone4
19	60	60	120	35.7	27.4	2015	0	60	27.2155	0.993267	1	c_overwt	c_overwt	d_over35	a_under1	19	age18_19	1	0	zone2
18	80	85	165	27.4	22.1	2015	0	85	38.5553	1.74459	1	a_normal	a_normal	b_25to299	c_15to2	18	age18_19	0	0	zone4
18	70	65	135	30.6	24.5	2015	0	70	31.7514	1.29598	1	a_normal	a_normal	c_30to349	b_1to15	18	age18_19	0	0	zone2
19	75	70	145	39.1	33.3	2015	0	75	34.0194	1.0216	1	d_obese	d_obese	d_over35	b_1to15	19	age18_19	1	1	zone3
19	80	80	160	17.3	20.9	2015	0	80	36.2874	1.73624	1	a_normal	a_normal	aa_under20	c_15to2	19	age18_19	0	0	zone4
18	107	95	249	35.4	32.5	2016	0	107	48.5343	1.49336	1	d_obese	d_obese	d_over35	b_1to15	18	age18_19	1	1	zone5
18	80	80	160	29.7	26.3	2015	0	80	36.2874	1.37975	1	c_overwt	c_overwt	b_25to299	b_1to15	18	age18_19	0	0	zone4
18	65	85	150	29.7	26	2015	0	85	38.5553	1.4829	1	c_overwt	c_overwt	b_25to299	b_1to15	18	age18_19	0	0	zone4
18	100	120	220	30.3	31	2015	0	120	54.431	1.75584	1	d_obese	d_obese	c_30to349	c_15to2	18	age18_19	0	1	zone6
18	65	60	125	21	22.7	2015	0	65	29.4835	1.29883	1	a_normal	a_normal	a_under25	b_1to15	18	age18_19	0	0	zone2
20	66	70	136	35.3	38.2	2015	0	70	31.7514	0.83119	0	d_obese	e_severe	d_over35	a_under1	20	age20_24	1	1	zone2
18	60	50	110	18	21.2	2015	0	60	27.2155	1.28375	1	a_normal	a_normal	aa_under20	b_1to15	18	age18_19	0	0	zone2
23	85	84	169	19.2	20.5	2015	0	85	38.5553	1.88075	0	a_normal	a_normal	aa_under20	c_15to2	23	age20_24	0	0	zone4
19	60	62	122	26.5	21.1	2015	0	62	28.1227	1.33283	1	a_normal	a_normal	b_25to299	b_1to15	19	age18_19	0	0	zone2
18	73	70	249	23.6	21.8	2016	0	73	33.1122	1.51891	1	a_normal	a_normal	a_under25	c_15to2	18	age18_19	0	0	zone3
21	65	75	249	10.8	19.2	2016	0	75	34.0194	1.77184	0	a_normal	a_normal	aa_under20	c_15to2	21	age20_24	0	0	zone3
19	64	46	110	35.2	32	2015	0	64	29.0299	0.907184	1	d_obese	d_obese	d_over35	a_under1	19	age18_19	1	1	zone2
18	77	74	151	33.1	28.4	2015	0	77	34.9266	1.22981	1	c_overwt	c_overwt	c_30to349	b_1to15	18	age18_19	1	0	zone3
18	60	55	115	18.6	18.3	2015	0	60	27.2155	1.48719	1	b_under	b_under	aa_under20	b_1to15	18	age18_19	0	0	zone2
18	81	60	141	42.5	39.1	2015	0	81	36.7409	0.939666	1	d_obese	e_severe	d_over35	a_under1	18	age18_19	1	1	zone4
19	78	58	136	22	22.4	2015	0	78	35.3802	1.57947	1	a_normal	a_normal	a_under25	c_15to2	19	age18_19	0	0	zone3
20	76	80	249	10	20.1	2016	0	80	36.2874	1.80534	0	a_normal	a_normal	aa_under20	c_15to2	20	age20_24	0	0	zone4
20	45	60	105	13.8	18.3	2015	0	60	27.2155	1.48719	0	b_under	b_under	aa_under20	b_1to15	20	age20_24	0	0	zone2
19	80	75	155	18.5	21.4	2015	0	80	36.2874	1.69567	1	a_normal	a_normal	aa_under20	c_15to2	19	age18_19	0	0	zone4
22	60	51	249	33.9	28.3	2016	0	60	27.2155	0.961679	0	c_overwt	c_overwt	c_30to349	a_under1	22	age20_24	1	0	zone2
21	82	78	160	15.6	19.6	2015	0	82	37.1945	1.89768	0	a_normal	a_normal	aa_under20	c_15to2	21	age20_24	0	0	zone4
18	75	60	135	28.7	23.6	2015	0	75	34.0194	1.4415	1	a_normal	a_normal	b_25to299	b_1to15	18	age18_19	0	0	zone3
19	56	51	249	30.7	23.7	2016	0	56	25.4012	1.07178	1	a_normal	a_normal	c_30to349	b_1to15	19	age18_19	0	0	zone2
18	95	93	188	19.1	22.6	2015	0	95	43.0912	1.90669	1	a_normal	a_normal	aa_under20	c_15to2	18	age18_19	0	0	zone4
18	65	60	249	37.6	22.5	2016	0	65	29.4835	1.31038	1	a_normal	a_normal	d_over35	b_1to15	18	age18_19	1	0	zone2
19	55	51	106	27.8	23.6	2015	0	55	24.9476	1.0571	1	a_normal	a_normal	b_25to299	b_1to15	19	age18_19	0	0	zone2
18	75	65	140	22.2	20.2	2015	0	75	34.0194	1.68413	1	a_normal	a_normal	a_under25	c_15to2	18	age18_19	0	0	zone3
18	60	55	249	25.4	24.9	2016	0	60	27.2155	1.09299	1	a_normal	a_normal	b_25to299	b_1to15	18	age18_19	0	0	zone2
18	64	54	249	30.7	24.4	2016	0	64	29.0299	1.18975	1	a_normal	a_normal	c_30to349	b_1to15	18	age18_19	0	0	zone2
19	90	75	165	37.8	32	2015	0	90	40.8233	1.27573	1	d_obese	d_obese	d_over35	b_1to15	19	age18_19	1	1	zone4
21	60	65	249	14.8	19.2	2016	0	65	29.4835	1.5356	0	a_normal	a_normal	aa_under20	c_15to2	21	age20_24	0	0	zone2
18	100	100	200	30.17	26.6	2015	0	100	45.3592	1.70523	1	c_overwt	c_overwt	c_30to349	c_15to2	18	age18_19	0	0	zone5
18	75	80	155	19.5	20.7	2015	0	80	36.2874	1.75301	1	a_normal	a_normal	aa_under20	c_15to2	18	age18_19	0	0	zone4
22	60	45	249	16.6	18.6	2016	0	60	27.2155	1.4632	0	a_normal	a_normal	aa_under20	b_1to15	22	age20_24	0	0	zone2
18	80	65	145	19.9	21.1	2015	0	80	36.2874	1.71978	1	a_normal	a_normal	aa_under20	c_15to2	18	age18_19	0	0	zone4
18	65	60	249	19	18.6	2016	0	65	29.4835	1.58513	1	a_normal	a_normal	aa_under20	c_15to2	18	age18_19	0	0	zone2
18	55	45	100	15.9	19.9	2015	0	55	24.9476	1.25365	1	a_normal	a_normal	aa_under20	b_1to15	18	age18_19	0	0	zone2
18	60	70	130	28.1	25.1	2015	0	70	31.7514	1.265	1	c_overwt	c_overwt	b_25to299	b_1to15	18	age18_19	0	0	zone2
21	90	70	180	20	21.5	2015	0	90	40.8233	1.89876	0	a_normal	a_normal	a_under25	c_15to2	21	age20_24	0	0	zone4
29	75	75	249	17.9	18.9	2016	0	75	34.0194	1.79997	0	a_normal	a_normal	aa_under20	c_15to2	29	25to59	0	0	zone3
18	70	50	120	17.1	19.8	2015	0	70	31.7514	1.60361	1	a_normal	a_normal	aa_under20	c_15to2	18	age18_19	0	0	zone2
18	90	95	185	22.5	22	2015	0	95	43.0912	1.95869	1	a_normal	a_normal	a_under25	c_15to2	18	age18_19	0	0	zone4
18	74	66	140	16.6	20.1	2015	0	74	33.5658	1.66994	1	a_normal	a_normal	aa_under20	c_15to2	18	age18_19	0	0	zone3
18	70	55	125	28	24.6	2015	0	70	31.7514	1.29071	1	a_normal	a_normal	b_25to299	b_1to15	18	age18_19	0	0	zone2
18	60	55	249	30.1	26.5	2016	0	60	27.2155	1.027	1	c_overwt	c_overwt	c_30to349	b_1to15	18	age18_19	0	0	zone2
19	55	54	109	27.1	30.4	2015	0	55	24.9476	0.820643	1	d_obese	d_obese	b_25to299	a_under1	19	age18_19	0	1	zone2
18	56	57	249	21.1	19.8	2016	0	57	25.8547	1.3058	1	a_normal	a_normal	a_under25	b_1to15	18	age18_19	0	0	zone2
18	79	93	172	35.9	29.7	2015	0	93	42.1841	1.42034	1	c_overwt	c_overwt	d_over35	b_1to15	18	age18_19	1	0	zone4
23	100	90	190	15.7	20.7	2015	0	100	45.3592	2.19127	0	a_normal	a_normal	aa_under20	d_over2	23	age20_24	0	0	zone5
18	62	60	249	28.2	23.9	2016	0	62	28.1227	1.17668	1	a_normal	a_normal	b_25to299	b_1to15	18	age18_19	0	0	zone2
18	60	50	110	16.5	19.6	2015	0	60	27.2155	1.38855	1	a_normal	a_normal	aa_under20	b_1to15	18	age18_19	0	0	zone2
18	80	85	165	35.7	30.4	2015	0	85	38.5553	1.26827	1	d_obese	d_obese	d_over35	b_1to15	18	age18_19	1	1	zone4
23	60	55	249	29	23.4	2016	0	60	27.2155	1.16306	0	a_normal	a_normal	b_25to299	b_1to15	23	age20_24	0	0	zone2
20	90	83	173	31.6	28.7	2015	0	90	40.8233	1.42241	0	c_overwt	c_overwt	c_30to349	b_1to15	20	age20_24	0	0	zone4
19	60	65	249	17	20.8	2016	0	65	29.4835	1.41748	1	a_normal	a_normal	aa_under20	b_1to15	19	age18_19	0	0	zone2
18	100	100	200	36.1	32.6	2015	0	100	45.3592	1.39139	1	d_obese	d_obese	d_over35	b_1to15	18	age18_19	1	1	zone5
20	72	65	249	6.8	16.5	2016	0	72	32.6586	1.97931	0	b_under	b_under	aa_under20	c_15to2	20	age20_24	0	0	zone3
22	55	55	249	26	24	2016	0	55	24.9476	1.03948	0	a_normal	a_normal	b_25to299	b_1to15	22	age20_24	0	0	zone2
19	57	60	117	29.8	28.3	2015	0	60	27.2155	0.961679	1	c_overwt	c_overwt	b_25to299	a_under1	19	age18_19	0	0	zone2
18	77	69	146	19.9	19.7	2015	0	77	34.9266	1.77292	1	a_normal	a_normal	aa_under20	c_15to2	18	age18_19	0	0	zone3
19	64	54	249	19.4	19.9	2016	0	64	29.0299	1.45879	1	a_normal	a_normal	aa_under20	b_1to15	19	age18_19	0	0	zone2
22	80	81	249		23.6	2016	0	81	36.7409	1.55682										zone4
19	95	95	190	20.7	22.1	2015	0	95	43.0912	1.94983	1	a_normal	a_normal	a_under25	c_15to2	19	age18_19	0	0	zone4
45	115	115	230	31	34.2	2015	1	115	52.1631	1.52524	0	d_obese	d_obese	c_30to349	c_15to2	45	25to59	1	1	zone6
18	100	90	249	41.3	43.6	2016	1	100	45.3592	1.04035	1	d_obese	e_severe	d_over35	b_1to15	18	age18_19	1	1	zone5
20	110	105	215	12.7	23.4	2015	1	110	49.8951	2.13227	0	a_normal	a_normal	aa_under20	d_over2	20	age20_24	0	0	zone5
18	125	120	245	25.1	31.7	2015	1	125	56.699	1.78861	1	d_obese	d_obese	b_25to299	c_15to2	18	age18_19	1	1	zone6
26	60	70	130	4.4	19.2	2015	1	70	31.7514	1.65372	0	a_normal	a_normal	aa_under20	c_15to2	26	25to59	0	0	zone2
18	100	100	200	9	19.5	2015	1	100	45.3592	2.32611	1	a_normal	a_normal	aa_under20	d_over2	18	age18_19	0	0	zone5
18	135	85	220	18.6	26.5	2015	1	135	61.2349	2.31075	1	c_overwt	c_overwt	aa_under20	d_over2	18	age18_19	0	0	zone7
20	110	85	249	26	30.8	2016	1	110	49.8951	1.61997	0	d_obese	d_obese	b_25to299	c_15to2	20	age20_24	1	1	zone5
20	120	115	235	13.1	30.6	2015	1	120	54.431	1.77879	0	d_obese	d_obese	aa_under20	c_15to2	20	age20_24	0	1	zone6
20	100	90	190	14	24.1	2015	1	100	45.3592	1.88212	0	a_normal	a_normal	aa_under20	c_15to2	20	age20_24	0	0	zone5
18	90	105	249	20.9	24.8	2016	1	105	47.6272	1.92045	1	a_normal	a_normal	a_under25	c_15to2	18	age18_19	0	0	zone5
18	140	145	285	26.4	30.1	2015	1	145	65.7708	2.18508	1	d_obese	d_obese	b_25to299	d_over2	18	age18_19	1	1	zone7
18	120	105	225	39.6	45	2015	1	120	54.431	1.20958	1	d_obese	e_severe	d_over35	b_1to15	18	age18_19	1	1	zone6
18	105	105	249	26.9	28.5	2016	1	105	47.6272	1.67113	1	c_overwt	c_overwt	b_25to299	c_15to2	18	age18_19	1	0	zone5
22	135	125	249	11.1	24.8	2016	1	135	61.2349	2.46915	0	a_normal	a_normal	aa_under20	d_over2	22	age20_24	0	0	zone7
18	80	85	165	23.6	27.4	2015	1	85	38.5553	1.40713	1	c_overwt	c_overwt	a_under25	b_1to15	18	age18_19	0	0	zone4
18	50	55	105	32.4	31.7	2015	1	55	24.9476	0.786989	1	d_obese	d_obese	c_30to349	a_under1	18	age18_19	1	1	zone2
18	105	122	249	16.7	22.4	2016	1	122	55.3382	2.47046	1	a_normal	a_normal	aa_under20	d_over2	18	age18_19	0	0	zone6
19	130	118	249	10.3	24.4	2016	1	130	58.967	2.41668	1	a_normal	a_normal	aa_under20	d_over2	19	age18_19	0	0	zone7
20	110	105	215	19	29	2015	1	110	49.8951	1.72052	0	c_overwt	c_overwt	aa_under20	c_15to2	20	age20_24	0	0	zone5
22	120	105	249	14.9	24.4	2016	1	120	54.431	2.23078	0	a_normal	a_normal	aa_under20	d_over2	22	age20_24	0	0	zone6
18	100	95	195	19	28.1	2015	1	100	45.3592	1.61421	1	c_overwt	c_overwt	aa_under20	c_15to2	18	age18_19	0	0	zone5
18	80	87	249	40.1	38.4	2016	1	87	39.4625	1.02767	1	d_obese	e_severe	d_over35	b_1to15	18	age18_19	1	1	zone4
23	175	118	293	31.4	46.2	2015	1	175	79.3786	1.71815	0	d_obese	e_severe	c_30to349	c_15to2	23	age20_24	1	1	zone7
18	85	95	180	25.2	27.4	2015	1	95	43.0912	1.57267	1	c_overwt	c_overwt	b_25to299	c_15to2	18	age18_19	1	0	zone4
34	130	135	249	32.5	38.3	2016	1	135	61.2349	1.59882	0	d_obese	e_severe	c_30to349	c_15to2	34	25to59	1	1	zone7
18	90	85	175	25.9	28.3	2015	1	90	40.8233	1.44252	1	c_overwt	c_overwt	b_25to299	b_1to15	18	age18_19	1	0	zone4
22	125	104	249	11	22.1	2016	1	125	56.699	2.56557	0	a_normal	a_normal	aa_under20	d_over2	22	age20_24	0	0	zone6
18	120	107	249	16.9	21	2016	1	120	54.431	2.59195	1	a_normal	a_normal	aa_under20	d_over2	18	age18_19	0	0	zone6
18	80	75	155	24	26.6	2015	1	80	36.2874	1.36419	1	c_overwt	c_overwt	a_under25	b_1to15	18	age18_19	0	0	zone4
18	120	105	225	17.2	26.9	2015	1	120	54.431	2.02346	1	c_overwt	c_overwt	aa_under20	d_over2	18	age18_19	0	0	zone6
20	119	116	235	25.8	41.3	2015	1	119	53.9774	1.30696	0	d_obese	e_severe	b_25to299	b_1to15	20	age20_24	1	1	zone6
39	122	120	242	27.2	34.2	2015	1	122	55.3382	1.61808	0	d_obese	d_obese	b_25to299	c_15to2	39	25to59	1	1	zone6
18	81	85	249	11.2	22.2	2016	1	85	38.5553	1.73673	1	a_normal	a_normal	aa_under20	c_15to2	18	age18_19	0	0	zone4
19	125	121	249	14	25.8	2016	1	125	56.699	2.19764	1	c_overwt	c_overwt	aa_under20	d_over2	19	age18_19	0	0	zone6
19	115	80	195	25.5	31.9	2015	1	115	52.1631	1.63521	1	d_obese	d_obese	b_25to299	c_15to2	19	age18_19	1	1	zone6
18	110	115	225	32.9	35.2	2015	1	115	52.1631	1.48191	1	d_obese	e_severe	c_30to349	b_1to15	18	age18_19	1	1	zone6
18	109	90	199	10.7	21.9	2015	1	109	49.4415	2.2576	1	a_normal	a_normal	aa_under20	d_over2	18	age18_19	0	0	zone5
18	123	123	246	17.8	25.5	2015	1	123	55.7918	2.18791	1	c_overwt	c_overwt	aa_under20	d_over2	18	age18_19	0	0	zone6
19	80	85	165	12	19.8	2015	1	85	38.5553	1.94724	1	a_normal	a_normal	aa_under20	c_15to2	19	age18_19	0	0	zone4
19	127	128	256	21.9	33.9	2015	1	128	58.0598	1.71268	1	d_obese	d_obese	a_under25	c_15to2	19	age18_19	0	1	zone7
21	90	61	249	19.3	30.4	2016	1	90	40.8233	1.34287	0	d_obese	d_obese	aa_under20	b_1to15	21	age20_24	0	1	zone4
21	95	95	190	9.1	21.9	2015	1	95	43.0912	1.96764	0	a_normal	a_normal	aa_under20	c_15to2	21	age20_24	0	0	zone4
18	100	100	249	11.2	21.5	2016	1	100	45.3592	2.10973	1	a_normal	a_normal	aa_under20	d_over2	18	age18_19	0	0	zone5
18	75	65	140	20.3	24.9	2015	1	75	34.0194	1.36624	1	a_normal	a_normal	a_under25	b_1to15	18	age18_19	0	0	zone3
19	74	78	152	8.4	20.7	2015	1	78	35.3802	1.70919	1	a_normal	a_normal	aa_under20	c_15to2	19	age18_19	0	0	zone3
23	115	125	240	13.7	26.2	2015	1	125	56.699	2.16408	0	c_overwt	c_overwt	aa_under20	d_over2	23	age20_24	0	0	zone6
20	110	105	249	18.8	29.5	2016	1	110	49.8951	1.69136	0	c_overwt	c_overwt	aa_under20	c_15to2	20	age20_24	0	0	zone5
19	100	80	180	24.7	25.8	2015	1	100	45.3592	1.75811	1	c_overwt	c_overwt	a_under25	c_15to2	19	age18_19	0	0	zone5
21	120	100	249	16	27	2016	1	120	54.431	2.01597	0	c_overwt	c_overwt	aa_under20	d_over2	21	age20_24	0	0	zone6
18	115	110	225	9.8	24.8	2015	1	115	52.1631	2.10335	1	a_normal	a_normal	aa_under20	d_over2	18	age18_19	0	0	zone6
19	135	130	265	31.6	32.7	2015	1	135	61.2349	1.87263	1	d_obese	d_obese	c_30to349	c_15to2	19	age18_19	1	1	zone7
19	115	105	220	17.2	22.1	2015	1	115	52.1631	2.36032	1	a_normal	a_normal	aa_under20	d_over2	19	age18_19	0	0	zone6
18	110	100	210	12.2	25.3	2015	1	110	49.8951	1.97214	1	c_overwt	c_overwt	aa_under20	c_15to2	18	age18_19	0	0	zone5
19	90	95	185	16.8	23.1	2015	1	95	43.0912	1.86542	1	a_normal	a_normal	aa_under20	c_15to2	19	age18_19	0	0	zone4
26	105	95	249	24.8	26	2016	1	105	47.6272	1.83181	0	c_overwt	c_overwt	a_under25	c_15to2	26	25to59	0	0	zone5
18	75	65	140	26.2	26.2	2015	1	75	34.0194	1.29845	1	c_overwt	c_overwt	b_25to299	b_1to15	18	age18_19	1	0	zone3
18	136	124	249	18.6	25.1	2016	1	136	61.6885	2.45771	1	c_overwt	c_overwt	aa_under20	d_over2	18	age18_19	0	0	zone7
21	121	122	249	9	22.3	2016	1	122	55.3382	2.48154	0	a_normal	a_normal	aa_under20	d_over2	21	age20_24	0	0	zone6
18	92	80	249	8.8	21.5	2016	1	92	41.7305	1.94095	1	a_normal	a_normal	aa_under20	c_15to2	18	age18_19	0	0	zone4
18	77	80	157	25.8	26.4	2015	1	80	36.2874	1.37452	1	c_overwt	c_overwt	b_25to299	b_1to15	18	age18_19	1	0	zone4
18	105	100	205	17.2	23.1	2015	1	105	47.6272	2.06178	1	a_normal	a_normal	aa_under20	d_over2	18	age18_19	0	0	zone5
18	104	90	194	23.5	36.3	2015	1	104	47.1736	1.29955	1	d_obese	e_severe	a_under25	b_1to15	18	age18_19	0	1	zone5
20	130	95	225	26.8	33.1	2015	1	130	58.967	1.78148	0	d_obese	d_obese	b_25to299	c_15to2	20	age20_24	1	1	zone7
20	87	89	249	33.5	37.8	2016	1	89	40.3697	1.06798	0	d_obese	e_severe	c_30to349	b_1to15	20	age20_24	1	1	zone4
18	90	90	180	11.6	23.5	2015	1	90	40.8233	1.73716	1	a_normal	a_normal	aa_under20	c_15to2	18	age18_19	0	0	zone4
18	80	85	165	23.5	25.8	2015	1	85	38.5553	1.49439	1	c_overwt	c_overwt	a_under25	b_1to15	18	age18_19	0	0	zone4
18	120	110	230	12.9	20.9	2015	1	120	54.431	2.60436	1	a_normal	a_normal	aa_under20	d_over2	18	age18_19	0	0	zone6
20	100	100	249	15.2	28.9	2016	1	100	45.3592	1.56952	0	c_overwt	c_overwt	aa_under20	c_15to2	20	age20_24	0	0	zone5
19	109	120	229	11.4	24.5	2015	1	120	54.431	2.22167	1	a_normal	a_normal	aa_under20	d_over2	19	age18_19	0	0	zone6
18	90	80	170	21.6	23	2015	1	90	40.8233	1.77493	1	a_normal	a_normal	a_under25	c_15to2	18	age18_19	0	0	zone4
35	140	130	249	24.8	36.6	2016	1	140	63.5029	1.73505	0	d_obese	e_severe	a_under25	c_15to2	35	25to59	0	1	zone7
19	100	81	249	12.1	24.2	2016	1	100	45.3592	1.87435	1	a_normal	a_normal	aa_under20	c_15to2	19	age18_19	0	0	zone5
18	77	87	164	25.7	28.6	2015	1	87	39.4625	1.37981	1	c_overwt	c_overwt	b_25to299	b_1to15	18	age18_19	1	0	zone4
19	57	70	249	24.6	28.3	2016	1	70	31.7514	1.12196	1	c_overwt	c_overwt	a_under25	b_1to15	19	age18_19	0	0	zone2
19	88	74	162	14.3	24.1	2015	1	88	39.9161	1.65627	1	a_normal	a_normal	aa_under20	c_15to2	19	age18_19	0	0	zone4
18	110	85	195	7.1	19.9	2015	1	110	49.8951	2.50729	1	a_normal	a_normal	aa_under20	d_over2	18	age18_19	0	0	zone5
26	110	115	225	12.9	25.2	2015	1	115	52.1631	2.06996	0	c_overwt	c_overwt	aa_under20	d_over2	26	25to59	0	0	zone6
19	80	75	249	14.2	22	2016	1	80	36.2874	1.64943	1	a_normal	a_normal	aa_under20	c_15to2	19	age18_19	0	0	zone4
18	90	103	249	14.5	21.1	2016	1	103	46.72	2.21422	1	a_normal	a_normal	aa_under20	d_over2	18	age18_19	0	0	zone5
18	120	118	249	28	29.1	2016	1	120	54.431	1.87048	1	c_overwt	c_overwt	b_25to299	c_15to2	18	age18_19	1	0	zone6
31	100	100	200	28	33.8	2015	1	100	45.3592	1.34199	0	d_obese	d_obese	b_25to299	b_1to15	31	25to59	1	1	zone5
18	75	80	155	15.1	23.6	2015	1	80	36.2874	1.5376	1	a_normal	a_normal	aa_under20	c_15to2	18	age18_19	0	0	zone4
21	100	90	190	20.4	30.2	2015	1	100	45.3592	1.50196	0	d_obese	d_obese	a_under25	c_15to2	21	age20_24	0	1	zone5
18	98	102	249	16.1	22.3	2016	1	102	46.2664	2.07473	1	a_normal	a_normal	aa_under20	d_over2	18	age18_19	0	0	zone5
27	105	90	249	32	31.9	2016	1	105	47.6272	1.49301	0	d_obese	d_obese	c_30to349	b_1to15	27	25to59	1	1	zone5
19	100	90	190	11.6	21.8	2015	1	100	45.3592	2.0807	1	a_normal	a_normal	aa_under20	d_over2	19	age18_19	0	0	zone5
22	110	115	225	7.6	22.4	2015	1	115	52.1631	2.32871	0	a_normal	a_normal	aa_under20	d_over2	22	age20_24	0	0	zone6
18	85	80	165	17.1	24.3	2015	1	85	38.5553	1.58664	1	a_normal	a_normal	aa_under20	c_15to2	18	age18_19	0	0	zone4
18	105	110	215	18.9	24.4	2015	1	110	49.8951	2.04488	1	a_normal	a_normal	aa_under20	d_over2	18	age18_19	0	0	zone5
18	125	95	220	27.9	32.1	2015	1	125	56.699	1.76632	1	d_obese	d_obese	b_25to299	c_15to2	18	age18_19	1	1	zone6
19	110	100	210	13.9	22.4	2015	1	110	49.8951	2.22746	1	a_normal	a_normal	aa_under20	d_over2	19	age18_19	0	0	zone5
19	125	115	249	8	21.7	2016	1	125	56.699	2.61286	1	a_normal	a_normal	aa_under20	d_over2	19	age18_19	0	0	zone6
21	100	90	249	14.9	21.1	2016	1	100	45.3592	2.14973	0	a_normal	a_normal	aa_under20	d_over2	21	age20_24	0	0	zone5
19	86	103	249	19.7	28.2	2016	1	103	46.72	1.65674	1	c_overwt	c_overwt	aa_under20	c_15to2	19	age18_19	0	0	zone5
19	60	66	249	33.3	42.6	2016	1	66	29.9371	0.702748	1	d_obese	e_severe	c_30to349	a_under1	19	age18_19	1	1	zone2
19	84	75	159	17.6	21.8	2015	1	84	38.1017	1.74779	1	a_normal	a_normal	aa_under20	c_15to2	19	age18_19	0	0	zone4
19	95	95	190	10.2	24.6	2015	1	95	43.0912	1.75168	1	a_normal	a_normal	aa_under20	c_15to2	19	age18_19	0	0	zone4
18	95	98	249	16	22.8	2016	1	98	44.452	1.94965	1	a_normal	a_normal	aa_under20	c_15to2	18	age18_19	0	0	zone5
18	80	80	160	15.7	22.8	2015	1	80	36.2874	1.59155	1	a_normal	a_normal	aa_under20	c_15to2	18	age18_19	0	0	zone4
48	80	60	249	33	32.4	2016	1	80	36.2874	1.11998	0	d_obese	d_obese	c_30to349	b_1to15	48	25to59	1	1	zone4
20	107	80	187	13.5	23.1	2015	1	107	48.5343	2.10105	0	a_normal	a_normal	aa_under20	d_over2	20	age20_24	0	0	zone5
35	130	120	250	23.7	35.9	2015	1	130	58.967	1.64253	0	d_obese	e_severe	a_under25	c_15to2	35	25to59	0	1	zone7
18	105	110	215	8.9	19.9	2015	1	110	49.8951	2.50729	1	a_normal	a_normal	aa_under20	d_over2	18	age18_19	0	0	zone5
19	110	100	249	11.8	22.3	2016	1	110	49.8951	2.23745	1	a_normal	a_normal	aa_under20	d_over2	19	age18_19	0	0	zone5
23	95	100	249	10	26.2	2016	1	100	45.3592	1.73127	0	c_overwt	c_overwt	aa_under20	c_15to2	23	age20_24	0	0	zone5
20	110	110	220	13.4	21.5	2015	1	110	49.8951	2.3207	0	a_normal	a_normal	aa_under20	d_over2	20	age20_24	0	0	zone5
19	60	50	110	8.6	20.8	2015	1	60	27.2155	1.30844	1	a_normal	a_normal	aa_under20	b_1to15	19	age18_19	0	0	zone2
19	125	120	249	11.9	23.2	2016	1	125	56.699	2.44392	1	a_normal	a_normal	aa_under20	d_over2	19	age18_19	0	0	zone6
19	131	109	249	15.3	25.7	2016	1	131	59.4205	2.31208	1	c_overwt	c_overwt	aa_under20	d_over2	19	age18_19	0	0	zone7
20	125	140	249	12	26.4	2016	1	140	63.5029	2.40541	0	c_overwt	c_overwt	aa_under20	d_over2	20	age20_24	0	0	zone7
20	115	113	249	22.9	28.5	2016	1	115	52.1631	1.83028	0	c_overwt	c_overwt	a_under25	c_15to2	20	age20_24	0	0	zone6
25	80	75	155	19.5	28.1	2015	1	80	36.2874	1.29137	0	c_overwt	c_overwt	aa_under20	b_1to15	25	age20_24	0	0	zone4
18	103	105	249	16.3	23.2	2016	1	105	47.6272	2.05289	1	a_normal	a_normal	aa_under20	d_over2	18	age18_19	0	0	zone5
18	105	95	249	15.8	21.6	2016	1	105	47.6272	2.20496	1	a_normal	a_normal	aa_under20	d_over2	18	age18_19	0	0	zone5
18	139	124	249	20	27.1	2016	1	139	63.0493	2.32654	1	c_overwt	c_overwt	a_under25	d_over2	18	age18_19	0	0	zone7
21	70	55	125	17	24.5	2015	1	70	31.7514	1.29598	0	a_normal	a_normal	aa_under20	b_1to15	21	age20_24	0	0	zone2
19	95	70	165	9.2	21.5	2015	1	95	43.0912	2.00424	1	a_normal	a_normal	aa_under20	d_over2	19	age18_19	0	0	zone4
22	116	106	222	14.6	25.1	2015	1	116	52.6167	2.09628	0	c_overwt	c_overwt	aa_under20	d_over2	22	age20_24	0	0	zone6
22	100	120	249	20.6	28.1	2016	1	120	54.431	1.93705	0	c_overwt	c_overwt	a_under25	c_15to2	22	age20_24	0	0	zone6
20	140	130	270	16.4	25.7	2015	1	140	63.5029	2.47093	0	c_overwt	c_overwt	aa_under20	d_over2	20	age20_24	0	0	zone7
24	140	120	249	21.2	29.4	2016	1	140	63.5029	2.15996	0	c_overwt	c_overwt	a_under25	d_over2	24	age20_24	0	0	zone7
21	70	60	249	28.1	27.1	2016	1	70	31.7514	1.17164	0	c_overwt	c_overwt	b_25to299	b_1to15	21	age20_24	1	0	zone2
19	115	110	249	9.1	23.7	2016	1	115	52.1631	2.20097	1	a_normal	a_normal	aa_under20	d_over2	19	age18_19	0	0	zone6
18	105	115	220	13.9	24.2	2015	1	115	52.1631	2.1555	1	a_normal	a_normal	aa_under20	d_over2	18	age18_19	0	0	zone6
25	123	100	249	23.2	30.3	2016	1	123	55.7918	1.84131	0	d_obese	d_obese	a_under25	c_15to2	25	age20_24	0	1	zone6
18	150	126	249	25	29.6	2016	1	150	68.0388	2.29861	1	c_overwt	c_overwt	b_25to299	d_over2	18	age18_19	1	0	zone7
29	120	100	249	14.5	24.4	2016	1	120	54.431	2.23078	0	a_normal	a_normal	aa_under20	d_over2	29	25to59	0	0	zone6
21	97	90	187	9.1	19.9	2015	1	97	43.9984	2.21098	0	a_normal	a_normal	aa_under20	d_over2	21	age20_24	0	0	zone5
20	105	120	249	37.9	44.7	2016	1	120	54.431	1.2177	0	d_obese	e_severe	d_over35	b_1to15	20	age20_24	1	1	zone6
19	140	110	249	14.9	27.1	2016	1	140	63.5029	2.34328	1	c_overwt	c_overwt	aa_under20	d_over2	19	age18_19	0	0	zone7
22	75	60	135	23	26.1	2015	1	75	34.0194	1.30343	0	c_overwt	c_overwt	a_under25	b_1to15	22	age20_24	0	0	zone3
18	110	120	230	29.7	34.7	2015	1	120	54.431	1.56862	1	d_obese	d_obese	b_25to299	c_15to2	18	age18_19	1	1	zone6
19	100	96	249	9.2	19.4	2016	1	100	45.3592	2.3381	1	a_normal	a_normal	aa_under20	d_over2	19	age18_19	0	0	zone5
21	110	112	249	9.2	22.4	2016	1	112	50.8023	2.26796	0	a_normal	a_normal	aa_under20	d_over2	21	age20_24	0	0	zone6
19	110	105	215	12.2	22.7	2015	1	110	49.8951	2.19802	1	a_normal	a_normal	aa_under20	d_over2	19	age18_19	0	0	zone5
19	117	110	227	10.9	24.2	2015	1	117	53.0703	2.19299	1	a_normal	a_normal	aa_under20	d_over2	19	age18_19	0	0	zone6
19	105	105	210	14.2	28.8	2015	1	105	47.6272	1.65372	1	c_overwt	c_overwt	aa_under20	c_15to2	19	age18_19	0	0	zone5
21	120	102	249	11.4	24.4	2016	1	120	54.431	2.23078	0	a_normal	a_normal	aa_under20	d_over2	21	age20_24	0	0	zone6
18	80	90	170	25.6	29	2015	1	90	40.8233	1.4077	1	c_overwt	c_overwt	b_25to299	b_1to15	18	age18_19	1	0	zone4
22	65	70	135	4	17.1	2015	1	70	31.7514	1.85681	0	b_under	b_under	aa_under20	c_15to2	22	age20_24	0	0	zone2
50	100	100	200	26.7	28.2	2015	1	100	45.3592	1.60848	0	c_overwt	c_overwt	b_25to299	c_15to2	50	25to59	1	0	zone5
19	123	110	233	12.3	24.4	2015	1	123	55.7918	2.28655	1	a_normal	a_normal	aa_under20	d_over2	19	age18_19	0	0	zone6
21	140	115	255	12	23.5	2015	1	140	63.5029	2.70225	0	a_normal	a_normal	aa_under20	d_over2	21	age20_24	0	0	zone7
20	91	98	249	7.7	22.3	2016	1	98	44.452	1.99336	0	a_normal	a_normal	aa_under20	c_15to2	20	age20_24	0	0	zone5
18	65	55	120	24	21.3	2015	1	65	29.4835	1.3842	1	a_normal	a_normal	a_under25	b_1to15	18	age18_19	0	0	zone2
24	105	90	249	25.7	31.4	2016	1	105	47.6272	1.51679	0	d_obese	d_obese	b_25to299	c_15to2	24	age20_24	1	1	zone5
21	106	106	249	11.4	23	2016	1	106	48.0808	2.09047	0	a_normal	a_normal	aa_under20	d_over2	21	age20_24	0	0	zone5
18	40	31	249	19.7	22.1	2016	1	40	18.1437	0.820981	1	a_normal	a_normal	aa_under20	a_under1	18	age18_19	0	0	below 23
18	75	75	150	8.8	21.1	2015	1	75	34.0194	1.61229	1	a_normal	a_normal	aa_under20	c_15to2	18	age18_19	0	0	zone3
19	120	110	230	10.2	23.5	2015	1	120	54.431	2.31622	1	a_normal	a_normal	aa_under20	d_over2	19	age18_19	0	0	zone6
18	96	87	249		19.8	2016	1	96	43.5448	2.19923										zone5
21	105	110	215	11.4	24.5	2015	1	110	49.8951	2.03654	0	a_normal	a_normal	aa_under20	d_over2	21	age20_24	0	0	zone5
20	120	130	250	15.3	23.7	2015	1	130	58.967	2.48806	0	a_normal	a_normal	aa_under20	d_over2	20	age20_24	0	0	zone7
18	85	85	170	12.4	24.4	2015	1	85	38.5553	1.58014	1	a_normal	a_normal	aa_under20	c_15to2	18	age18_19	0	0	zone4
23	65	62	249	10.9	25.5	2016	1	65	29.4835	1.15621	0	c_overwt	c_overwt	aa_under20	b_1to15	23	age20_24	0	0	zone2
21	120	140	249	20.8	29.7	2016	1	140	63.5029	2.13814	0	c_overwt	c_overwt	a_under25	d_over2	21	age20_24	0	0	zone7
19	92	84	249	21.6	23.7	2016	1	92	41.7305	1.76078	1	a_normal	a_normal	a_under25	c_15to2	19	age18_19	0	0	zone4
20	100	95	195	4	22.6	2015	1	100	45.3592	2.00704	0	a_normal	a_normal	aa_under20	d_over2	20	age20_24	0	0	zone5
19	75	75	150	18.1	20.6	2015	1	75	34.0194	1.65143	1	a_normal	a_normal	aa_under20	c_15to2	19	age18_19	0	0	zone3
18	80	80	249	23.1	23.3	2016	1	80	36.2874	1.5574	1	a_normal	a_normal	a_under25	c_15to2	18	age18_19	0	0	zone4
20	80	80	160	5.4	21.8	2015	1	80	36.2874	1.66456	0	a_normal	a_normal	aa_under20	c_15to2	20	age20_24	0	0	zone4
27	117	90	207	43.1	56.5	2015	1	117	53.0703	0.939297	0	d_obese	e_severe	d_over35	a_under1	27	25to59	1	1	zone6
18	115	115	249	9	20.1	2016	1	115	52.1631	2.59518	1	a_normal	a_normal	aa_under20	d_over2	18	age18_19	0	0	zone6
22	75	80	155	30.1	31.9	2015	1	80	36.2874	1.13753	0	d_obese	d_obese	c_30to349	b_1to15	22	age20_24	1	1	zone4
23	90	75	165	13.9	25.9	2015	1	90	40.8233	1.57619	0	c_overwt	c_overwt	aa_under20	c_15to2	23	age20_24	0	0	zone4
19	90	75	165	11.5	25.1	2015	1	90	40.8233	1.62643	1	c_overwt	c_overwt	aa_under20	c_15to2	19	age18_19	0	0	zone4
20	105	115	249	14.9	25.8	2016	1	115	52.1631	2.02183	0	c_overwt	c_overwt	aa_under20	d_over2	20	age20_24	0	0	zone6
20	75	60	135	14.4	20.8	2015	1	75	34.0194	1.63555	0	a_normal	a_normal	aa_under20	c_15to2	20	age20_24	0	0	zone3
21	95	110	205	25.5	30.8	2015	1	110	49.8951	1.61997	0	d_obese	d_obese	b_25to299	c_15to2	21	age20_24	1	1	zone5
18	95	105	200	19.6	28	2015	1	105	47.6272	1.70097	1	c_overwt	c_overwt	aa_under20	c_15to2	18	age18_19	0	0	zone5
21	125	115	249	10.4	22.8	2016	1	125	56.699	2.4868	0	a_normal	a_normal	aa_under20	d_over2	21	age20_24	0	0	zone6
20	80	80	160	21.3	27.5	2015	1	80	36.2874	1.31954	0	c_overwt	c_overwt	a_under25	b_1to15	20	age20_24	0	0	zone4
18	115	115	230	17.9	26.1	2015	1	115	52.1631	1.99859	1	c_overwt	c_overwt	aa_under20	c_15to2	18	age18_19	0	0	zone6
19	115	115	230	8	22.5	2015	1	115	52.1631	2.31836	1	a_normal	a_normal	aa_under20	d_over2	19	age18_19	0	0	zone6
20	85	85	249	16.1	25.8	2016	1	85	38.5553	1.49439	0	c_overwt	c_overwt	aa_under20	b_1to15	20	age20_24	0	0	zone4
18	110	115	225	23.3	26.5	2015	1	115	52.1631	1.96842	1	c_overwt	c_overwt	a_under25	c_15to2	18	age18_19	0	0	zone6
19	125	100	249	25.7	33.7	2016	1	125	56.699	1.68246	1	d_obese	d_obese	b_25to299	c_15to2	19	age18_19	1	1	zone6
22	110	100	249	13.4	25.8	2016	1	110	49.8951	1.93392	0	c_overwt	c_overwt	aa_under20	c_15to2	22	age20_24	0	0	zone5
20	110	80	249	14.3	23.7	2016	1	110	49.8951	2.10528	0	a_normal	a_normal	aa_under20	d_over2	20	age20_24	0	0	zone5
18	75	80	155	18.9	22.3	2015	1	80	36.2874	1.62724	1	a_normal	a_normal	aa_under20	c_15to2	18	age18_19	0	0	zone4
19	150	140	249	20	29	2016	1	150	68.0388	2.34617	1	c_overwt	c_overwt	a_under25	d_over2	19	age18_19	0	0	zone7
20	135	125	260	13	25	2015	1	135	61.2349	2.4494	0	c_overwt	c_overwt	aa_under20	d_over2	20	age20_24	0	0	zone7
24	100	90	190	27.3	33.9	2015	1	100	45.3592	1.33803	0	d_obese	d_obese	b_25to299	b_1to15	24	age20_24	1	1	zone5
18	90	102	192	29.2	32.8	2015	1	102	46.2664	1.41056	1	d_obese	d_obese	b_25to299	b_1to15	18	age18_19	1	1	zone5
19	105	100	249	13.8	25.1	2016	1	105	47.6272	1.8975	1	c_overwt	c_overwt	aa_under20	c_15to2	19	age18_19	0	0	zone5
22	149	116	249	30.5	33.8	2016	1	149	67.5852	1.99956	0	d_obese	d_obese	c_30to349	c_15to2	22	age20_24	1	1	zone7
21	105	90	195	13.6	22.7	2015	1	105	47.6272	2.09811	0	a_normal	a_normal	aa_under20	d_over2	21	age20_24	0	0	zone5
21	95	85	249	18	27.5	2016	1	95	43.0912	1.56695	0	c_overwt	c_overwt	aa_under20	c_15to2	21	age20_24	0	0	zone4
18	98	105	203	10.5	23.7	2015	1	105	47.6272	2.00958	1	a_normal	a_normal	aa_under20	d_over2	18	age18_19	0	0	zone5
21	128	138	249	14.1	25.5	2016	1	138	62.5957	2.45473	0	c_overwt	c_overwt	aa_under20	d_over2	21	age20_24	0	0	zone7
18	110	94	204	28.8	37.4	2015	1	110	49.8951	1.33409	1	d_obese	e_severe	b_25to299	b_1to15	18	age18_19	1	1	zone5
18	130	125	255	23.4	28.5	2015	1	130	58.967	2.06902	1	c_overwt	c_overwt	a_under25	d_over2	18	age18_19	0	0	zone7
18	110	110	249	9.2	20.2	2016	1	110	49.8951	2.47005	1	a_normal	a_normal	aa_under20	d_over2	18	age18_19	0	0	zone5
22	100	110	210	9.5	24.4	2015	1	110	49.8951	2.04488	0	a_normal	a_normal	aa_under20	d_over2	22	age20_24	0	0	zone5
18	140	115	255	14.5	23.7	2015	1	140	63.5029	2.67945	1	a_normal	a_normal	aa_under20	d_over2	18	age18_19	0	0	zone7
22	99	80	249	27.9	31.6	2016	1	99	44.9056	1.42106	0	d_obese	d_obese	b_25to299	b_1to15	22	age20_24	1	1	zone5
20	100	75	175	20.7	26.6	2015	1	100	45.3592	1.70523	0	c_overwt	c_overwt	a_under25	c_15to2	20	age20_24	0	0	zone5
18	110	110	220	17	25.3	2015	1	110	49.8951	1.97214	1	c_overwt	c_overwt	aa_under20	c_15to2	18	age18_19	0	0	zone5
19	100	95	195	13.8	22.3	2015	1	100	45.3592	2.03404	1	a_normal	a_normal	aa_under20	d_over2	19	age18_19	0	0	zone5
19	110	110	249	32.7	36.6	2016	1	110	49.8951	1.36326	1	d_obese	e_severe	c_30to349	b_1to15	19	age18_19	1	1	zone5
18	105	75	249	12.6	23.2	2016	1	105	47.6272	2.05289	1	a_normal	a_normal	aa_under20	d_over2	18	age18_19	0	0	zone5
18	85	80	165	14.2	23.3	2015	1	85	38.5553	1.65474	1	a_normal	a_normal	aa_under20	c_15to2	18	age18_19	0	0	zone4
19	85	75	249	20	27.3	2016	1	85	38.5553	1.41228	1	c_overwt	c_overwt	a_under25	b_1to15	19	age18_19	0	0	zone4
18	72	59	249	26.3	28.1	2016	1	72	32.6586	1.16223	1	c_overwt	c_overwt	b_25to299	b_1to15	18	age18_19	1	0	zone3
18	143	162	249	12.9	23.8	2016	1	162	73.4819	3.08747	1	a_normal	a_normal	aa_under20	d_over2	18	age18_19	0	0	zone7
21	120	110	230	10.9	24.5	2015	1	120	54.431	2.22167	0	a_normal	a_normal	aa_under20	d_over2	21	age20_24	0	0	zone6
18	100	95	195	10.6	20.8	2015	1	100	45.3592	2.18073	1	a_normal	a_normal	aa_under20	d_over2	18	age18_19	0	0	zone5
22	104	95	249	16.5	25.8	2016	1	104	47.1736	1.82843	0	c_overwt	c_overwt	aa_under20	c_15to2	22	age20_24	0	0	zone5
19	85	85	170	16.5	24.9	2015	1	85	38.5553	1.54841	1	a_normal	a_normal	aa_under20	c_15to2	19	age18_19	0	0	zone4
18	100	90	190	9.5	22.1	2015	1	100	45.3592	2.05245	1	a_normal	a_normal	aa_under20	d_over2	18	age18_19	0	0	zone5
19	85	75	160	20.2	29.3	2015	1	85	38.5553	1.31588	1	c_overwt	c_overwt	a_under25	b_1to15	19	age18_19	0	0	zone4
18	125	120	249	6.9	21.9	2016	1	125	56.699	2.589	1	a_normal	a_normal	aa_under20	d_over2	18	age18_19	0	0	zone6
22	120	130	250	17.6	28.9	2015	1	130	58.967	2.04038	0	c_overwt	c_overwt	aa_under20	d_over2	22	age20_24	0	0	zone7
20	127	120	249		20.8	2016	1	127	57.6062	2.76953										zone7
20	93	89	182	13.9	24.4	2015	1	93	42.1841	1.72886	0	a_normal	a_normal	aa_under20	c_15to2	20	age20_24	0	0	zone4
36	130	115	249	23.7	29.7	2016	1	130	58.967	1.98542	0	c_overwt	c_overwt	a_under25	c_15to2	36	25to59	0	0	zone7
20	49	50	249	26.2	32.1	2016	1	50	22.6796	0.70653	0	d_obese	d_obese	b_25to299	a_under1	20	age20_24	1	1	below 23
19	95	94	249	8	24.7	2016	1	95	43.0912	1.74459	1	a_normal	a_normal	aa_under20	c_15to2	19	age18_19	0	0	zone4
20	80	95	175	14.6	25.8	2015	1	95	43.0912	1.6702	0	c_overwt	c_overwt	aa_under20	c_15to2	20	age20_24	0	0	zone4
18	99	78	249	18	23.7	2016	1	99	44.9056	1.89475	1	a_normal	a_normal	aa_under20	c_15to2	18	age18_19	0	0	zone5
21	118	100	249	11.6	23.5	2016	1	118	53.5239	2.27761	0	a_normal	a_normal	aa_under20	d_over2	21	age20_24	0	0	zone6
18	85	80	165	20.4	20.8	2015	1	85	38.5553	1.85362	1	a_normal	a_normal	a_under25	c_15to2	18	age18_19	0	0	zone4
18	65	130	195	15.2	23	2015	1	130	58.967	2.56378	1	a_normal	a_normal	aa_under20	d_over2	18	age18_19	0	0	zone7
26	78	98	176	19.9	28.5	2015	1	98	44.452	1.55972	0	c_overwt	c_overwt	aa_under20	c_15to2	26	25to59	0	0	zone5
19	105	115	220	9.5	21.3	2015	1	115	52.1631	2.44897	1	a_normal	a_normal	aa_under20	d_over2	19	age18_19	0	0	zone6
20		90	249	11.3	24.5	2016	1	90	40.8233	1.66626	0	a_normal	a_normal	aa_under20	c_15to2	20	age20_24	0	0	zone4
18	135	120	255	29	32	2015	1	135	61.2349	1.91359	1	d_obese	d_obese	b_25to299	c_15to2	18	age18_19	1	1	zone7
18	90	85	175	15	22.6	2015	1	90	40.8233	1.80634	1	a_normal	a_normal	aa_under20	c_15to2	18	age18_19	0	0	zone4
18	60	35	95	11.1	21.5	2015	1	60	27.2155	1.26584	1	a_normal	a_normal	aa_under20	b_1to15	18	age18_19	0	0	zone2
23	130	140	270	12	25.2	2015	1	140	63.5029	2.51995	0	c_overwt	c_overwt	aa_under20	d_over2	23	age20_24	0	0	zone7
19	75	90	249	17	23.6	2016	1	90	40.8233	1.7298	1	a_normal	a_normal	aa_under20	c_15to2	19	age18_19	0	0	zone4
19	105	90	195	9.1	24.3	2015	1	105	47.6272	1.95996	1	a_normal	a_normal	aa_under20	c_15to2	19	age18_19	0	0	zone5
18	105	105	210	26.8	28.5	2015	1	105	47.6272	1.67113	1	c_overwt	c_overwt	b_25to299	c_15to2	18	age18_19	1	0	zone5
20	100	85	185	23.9	31.3	2015	1	100	45.3592	1.44918	0	d_obese	d_obese	a_under25	b_1to15	20	age20_24	0	1	zone5
18	110	100	210	13.8	22.6	2015	1	110	49.8951	2.20775	1	a_normal	a_normal	aa_under20	d_over2	18	age18_19	0	0	zone5
19	130	130	249	20.8	33	2016	1	130	58.967	1.78688	1	d_obese	d_obese	a_under25	c_15to2	19	age18_19	0	1	zone7
19	90	90	249	11.1	25.3	2016	1	90	40.8233	1.61357	1	c_overwt	c_overwt	aa_under20	c_15to2	19	age18_19	0	0	zone4
18	130	115	245	30.5	37.9	2015	1	130	58.967	1.55586	1	d_obese	e_severe	c_30to349	c_15to2	18	age18_19	1	1	zone7
20	110	108	249	11.5	22	2016	1	110	49.8951	2.26796	0	a_normal	a_normal	aa_under20	d_over2	20	age20_24	0	0	zone5
18	88	70	158	13.8	22.7	2015	1	88	39.9161	1.75842	1	a_normal	a_normal	aa_under20	c_15to2	18	age18_19	0	0	zone4
18	130	85	215	10.8	21.7	2015	1	130	58.967	2.71737	1	a_normal	a_normal	aa_under20	d_over2	18	age18_19	0	0	zone7
23	130	105	249	12.8	26.9	2016	1	130	58.967	2.19208	0	c_overwt	c_overwt	aa_under20	d_over2	23	age20_24	0	0	zone7
40	135	135	249	22.1	28.1	2016	1	135	61.2349	2.17918	0	c_overwt	c_overwt	a_under25	d_over2	40	25to59	0	0	zone7
20	61	51	249	22	30	2016	1	61	27.6691	0.922304	0	d_obese	d_obese	a_under25	a_under1	20	age20_24	0	1	zone2
21	130	145	249	10.4	24.3	2016	1	145	65.7708	2.70662	0	a_normal	a_normal	aa_under20	d_over2	21	age20_24	0	0	zone7
22	120	95	249	14.7	22.5	2016	1	120	54.431	2.41916	0	a_normal	a_normal	aa_under20	d_over2	22	age20_24	0	0	zone6
18	60	65	125	18.4	18.4	2015	1	65	29.4835	1.60236	1	b_under	b_under	aa_under20	c_15to2	18	age18_19	0	0	zone2
20	90	105	249	4	22.1	2016	1	105	47.6272	2.15508	0	a_normal	a_normal	aa_under20	d_over2	20	age20_24	0	0	zone5
18	97	93	249	12.4	22.3	2016	1	97	43.9984	1.97302	1	a_normal	a_normal	aa_under20	c_15to2	18	age18_19	0	0	zone5
22	106	105	211	13.3	25.3	2015	1	106	48.0808	1.90043	0	c_overwt	c_overwt	aa_under20	c_15to2	22	age20_24	0	0	zone5
18	134	117	251	16.9	26.5	2015	1	134	60.7813	2.29364	1	c_overwt	c_overwt	aa_under20	d_over2	18	age18_19	0	0	zone7
18	95	110	205	19.9	25.8	2015	1	110	49.8951	1.93392	1	c_overwt	c_overwt	aa_under20	c_15to2	18	age18_19	0	0	zone5
18	103	85	188	12.1	21.6	2015	1	103	46.72	2.16296	1	a_normal	a_normal	aa_under20	d_over2	18	age18_19	0	0	zone5
18	93	93	186	19.2	21.9	2015	1	93	42.1841	1.92621	1	a_normal	a_normal	aa_under20	c_15to2	18	age18_19	0	0	zone4
18	100	115	249	32.8	37.5	2016	1	115	52.1631	1.39101	1	d_obese	e_severe	c_30to349	b_1to15	18	age18_19	1	1	zone6
21	65	51	249	11.5	20.5	2016	1	65	29.4835	1.43822	0	a_normal	a_normal	aa_under20	b_1to15	21	age20_24	0	0	zone2
18	125	120	245	18.4	29	2015	1	125	56.699	1.95514	1	c_overwt	c_overwt	aa_under20	c_15to2	18	age18_19	0	0	zone6
19	120	115	235	15.5	23.6	2015	1	120	54.431	2.3064	1	a_normal	a_normal	aa_under20	d_over2	19	age18_19	0	0	zone6
20	110	105	249	5	21.1	2016	1	110	49.8951	2.3647	0	a_normal	a_normal	aa_under20	d_over2	20	age20_24	0	0	zone5
18	100	90	190	6.1	22.1	2015	1	100	45.3592	2.05245	1	a_normal	a_normal	aa_under20	d_over2	18	age18_19	0	0	zone5
18	90	85	175	22.3	21.3	2015	1	90	40.8233	1.91659	1	a_normal	a_normal	a_under25	c_15to2	18	age18_19	0	0	zone4
19	79	71	150	6.3	20	2015	1	79	35.8338	1.79169	1	a_normal	a_normal	aa_under20	c_15to2	19	age18_19	0	0	zone3
19	65	60	125	16.8	24.4	2015	1	65	29.4835	1.20834	1	a_normal	a_normal	aa_under20	b_1to15	19	age18_19	0	0	zone2
21	125	120	245	15.1	23.3	2015	1	125	56.699	2.43343	0	a_normal	a_normal	aa_under20	d_over2	21	age20_24	0	0	zone6
18	90	90	180	22.9	26.3	2015	1	90	40.8233	1.55222	1	c_overwt	c_overwt	a_under25	c_15to2	18	age18_19	0	0	zone4
18	95	90	185	11.7	20.1	2015	1	95	43.0912	2.14384	1	a_normal	a_normal	aa_under20	d_over2	18	age18_19	0	0	zone4
18	68	75	143	29.6	30.1	2015	1	75	34.0194	1.13021	1	d_obese	d_obese	b_25to299	b_1to15	18	age18_19	1	1	zone3
19	75	54	129	17.6	25.1	2015	1	75	34.0194	1.35536	1	c_overwt	c_overwt	aa_under20	b_1to15	19	age18_19	0	0	zone3
19	90	99	249	5.8	19.3	2016	1	99	44.9056	2.32672	1	a_normal	a_normal	aa_under20	d_over2	19	age18_19	0	0	zone5
19	105	90	249	7	19.1	2016	1	105	47.6272	2.49357	1	a_normal	a_normal	aa_under20	d_over2	19	age18_19	0	0	zone5
20	131	104	249	15.8	28.3	2016	1	131	59.4205	2.09967	0	c_overwt	c_overwt	aa_under20	d_over2	20	age20_24	0	0	zone7
18	125	120	245	14.4	23.3	2015	1	125	56.699	2.43343	1	a_normal	a_normal	aa_under20	d_over2	18	age18_19	0	0	zone6
19	120	111	249	40.6	39	2016	1	120	54.431	1.39567	1	d_obese	e_severe	d_over35	b_1to15	19	age18_19	1	1	zone6
20	75	70	145	10.67	17.03	2015	1	75	34.0194	1.99762	0	b_under	b_under	aa_under20	c_15to2	20	age20_24	0	0	zone3
18	90	80	170	12.9	20.5	2015	1	90	40.8233	1.99138	1	a_normal	a_normal	aa_under20	c_15to2	18	age18_19	0	0	zone4
19	95	75	170	4	18.8	2015	1	95	43.0912	2.29209	1	a_normal	a_normal	aa_under20	d_over2	19	age18_19	0	0	zone4
20	100	100	249	8.5	20.5	2016	1	100	45.3592	2.21264	0	a_normal	a_normal	aa_under20	d_over2	20	age20_24	0	0	zone5
19	140	130	270	18.7	27.6	2015	1	140	63.5029	2.30083	1	c_overwt	c_overwt	aa_under20	d_over2	19	age18_19	0	0	zone7
19	110	95	205	9.3	22.7	2015	1	110	49.8951	2.19802	1	a_normal	a_normal	aa_under20	d_over2	19	age18_19	0	0	zone5
19	125	113	249	33.3	39.3	2016	1	125	56.699	1.44272	1	d_obese	e_severe	c_30to349	b_1to15	19	age18_19	1	1	zone6
18	110	100	210	9.1	20.4	2015	1	110	49.8951	2.44584	1	a_normal	a_normal	aa_under20	d_over2	18	age18_19	0	0	zone5
21	115	120	249	14.8	27.6	2016	1	120	54.431	1.97214	0	c_overwt	c_overwt	aa_under20	c_15to2	21	age20_24	0	0	zone6
21	111	5	116	17.6	24	2015	1	111	50.3487	2.09786	0	a_normal	a_normal	aa_under20	d_over2	21	age20_24	0	0	zone6
18	60	75	249	27.8	26.2	2016	1	75	34.0194	1.29845	1	c_overwt	c_overwt	b_25to299	b_1to15	18	age18_19	1	0	zone3
18	150	120	270	22.9	28.4	2015	1	150	68.0388	2.39573	1	c_overwt	c_overwt	a_under25	d_over2	18	age18_19	0	0	zone7
18	90	96	186	15.6	25.7	2015	1	96	43.5448	1.69435	1	c_overwt	c_overwt	aa_under20	c_15to2	18	age18_19	0	0	zone5
19	110	85	249	16.8	24.8	2016	1	110	49.8951	2.0119	1	a_normal	a_normal	aa_under20	d_over2	19	age18_19	0	0	zone5
21	120	120	249	22.7	32.3	2016	1	120	54.431	1.68517	0	d_obese	d_obese	a_under25	c_15to2	21	age20_24	0	1	zone6
19	80	65	249	20.6	22.1	2016	1	80	36.2874	1.64196	1	a_normal	a_normal	a_under25	c_15to2	19	age18_19	0	0	zone4
18	85	80	249	15	21	2016	1	85	38.5553	1.83597	1	a_normal	a_normal	aa_under20	c_15to2	18	age18_19	0	0	zone4
20	100	80	180	14.7	24	2015	1	100	45.3592	1.88997	0	a_normal	a_normal	aa_under20	c_15to2	20	age20_24	0	0	zone5
23	101	80	249	12	21.9	2016	1	101	45.8128	2.09191	0	a_normal	a_normal	aa_under20	d_over2	23	age20_24	0	0	zone5
18	10.3	18.5	249	10.3	18.5	2016	1	18.5	8.39145	0.453592	1	a_normal	a_normal	aa_under20	a_under1	18	age18_19	0	0	below 23
21	105	100	249	9.6	25	2016	1	105	47.6272	1.90509	0	c_overwt	c_overwt	aa_under20	c_15to2	21	age20_24	0	0	zone5
18	110	105	249	17.9	23	2016	1	110	49.8951	2.16935	1	a_normal	a_normal	aa_under20	d_over2	18	age18_19	0	0	zone5
19	125	125	250	19.3	28.2	2015	1	125	56.699	2.0106	1	c_overwt	c_overwt	aa_under20	d_over2	19	age18_19	0	0	zone6
22	115	100	215	17.4	28.7	2015	1	115	52.1631	1.81753	0	c_overwt	c_overwt	aa_under20	c_15to2	22	age20_24	0	0	zone6
18	65	50	115	12.3	22.4	2015	1	65	29.4835	1.31623	1	a_normal	a_normal	aa_under20	b_1to15	18	age18_19	0	0	zone2
19	45	85	130	22.9	26	2015	1	85	38.5553	1.4829	1	c_overwt	c_overwt	a_under25	b_1to15	19	age18_19	0	0	zone4
19	155	160	315	19.2	26.1	2015	1	160	72.5747	2.78064	1	c_overwt	c_overwt	aa_under20	d_over2	19	age18_19	0	0	zone7
18	121	106	249	35.6	38.8	2016	1	121	54.8846	1.41455	1	d_obese	e_severe	d_over35	b_1to15	18	age18_19	1	1	zone6
18	120	100	220	16.1	25.8	2015	1	120	54.431	2.10973	1	c_overwt	c_overwt	aa_under20	d_over2	18	age18_19	0	0	zone6
19	100	95	195	22.5	26.9	2015	1	100	45.3592	1.68622	1	c_overwt	c_overwt	a_under25	c_15to2	19	age18_19	0	0	zone5
18	135	145	249	8	26.3	2016	1	145	65.7708	2.50079	1	c_overwt	c_overwt	aa_under20	d_over2	18	age18_19	0	0	zone7
20	130	125	255	10	30	2015	1	130	58.967	1.96557	0	d_obese	d_obese	aa_under20	c_15to2	20	age20_24	0	1	zone7
23	104	100	249	13	26.6	2016	1	104	47.1736	1.77344	0	c_overwt	c_overwt	aa_under20	c_15to2	23	age20_24	0	0	zone5
19	135	130	265	19.7	27.3	2015	1	135	61.2349	2.24304	1	c_overwt	c_overwt	aa_under20	d_over2	19	age18_19	0	0	zone7
19	87	83	170	22.9	30.3	2015	1	87	39.4625	1.30239	1	d_obese	d_obese	a_under25	b_1to15	19	age18_19	0	1	zone4
20	100	100	249	15	24.3	2016	1	100	45.3592	1.86663	0	a_normal	a_normal	aa_under20	c_15to2	20	age20_24	0	0	zone5
19	85	70	155	21.3	23.7	2015	1	85	38.5553	1.62681	1	a_normal	a_normal	a_under25	c_15to2	19	age18_19	0	0	zone4
18	131	122	249	13.3	23.6	2016	1	131	59.4205	2.51782	1	a_normal	a_normal	aa_under20	d_over2	18	age18_19	0	0	zone7
19	109	98	249	26.4	33.4	2016	1	109	49.4415	1.48029	1	d_obese	d_obese	b_25to299	b_1to15	19	age18_19	1	1	zone5
21	83	60	249	18.7	27.2	2016	1	83	37.6481	1.38412	0	c_overwt	c_overwt	aa_under20	b_1to15	21	age20_24	0	0	zone4
18	70	90	160	27.1	26.3	2015	1	90	40.8233	1.55222	1	c_overwt	c_overwt	b_25to299	c_15to2	18	age18_19	1	0	zone4
18	124	91	249	21.4	25.2	2016	1	124	56.2454	2.23196	1	c_overwt	c_overwt	a_under25	d_over2	18	age18_19	0	0	zone6
19	100	80	180	10.9	22.7	2015	1	100	45.3592	1.9982	1	a_normal	a_normal	aa_under20	c_15to2	19	age18_19	0	0	zone5
18	110	110	220	14	25	2015	1	110	49.8951	1.99581	1	c_overwt	c_overwt	aa_under20	c_15to2	18	age18_19	0	0	zone5
19	95	105	249	13.1	25.9	2016	1	105	47.6272	1.83889	1	c_overwt	c_overwt	aa_under20	c_15to2	19	age18_19	0	0	zone5
18	120	115	235	10	24.6	2015	1	120	54.431	2.21264	1	a_normal	a_normal	aa_under20	d_over2	18	age18_19	0	0	zone6
19	80	80	249	23.3	28.7	2016	1	80	36.2874	1.26437	1	c_overwt	c_overwt	a_under25	b_1to15	19	age18_19	0	0	zone4
24	102	98	249	18	29	2016	1	102	46.2664	1.59539	0	c_overwt	c_overwt	aa_under20	c_15to2	24	age20_24	0	0	zone5
19	120	120	249	20.2	26.7	2016	1	120	54.431	2.03862	1	c_overwt	c_overwt	a_under25	d_over2	19	age18_19	0	0	zone6
19	110	115	225	16	25.3	2015	1	115	52.1631	2.06178	1	c_overwt	c_overwt	aa_under20	d_over2	19	age18_19	0	0	zone6
19	80	80	160	13.4	25.5	2015	1	80	36.2874	1.42303	1	c_overwt	c_overwt	aa_under20	b_1to15	19	age18_19	0	0	zone4
18	111	99	249	23.2	25.9	2016	1	111	50.3487	1.94397	1	c_overwt	c_overwt	a_under25	c_15to2	18	age18_19	0	0	zone6
18	85	83	168	4.1	16.3	2015	1	85	38.5553	2.36536	1	b_under	b_under	aa_under20	d_over2	18	age18_19	0	0	zone4
22	120	115	235	13.5	26.5	2015	1	120	54.431	2.054	0	c_overwt	c_overwt	aa_under20	d_over2	22	age20_24	0	0	zone6
19	120	108	249	21.2	27.5	2016	1	120	54.431	1.97931	1	c_overwt	c_overwt	a_under25	c_15to2	19	age18_19	0	0	zone6
19	110	110	249	11.8	21.5	2016	1	110	49.8951	2.3207	1	a_normal	a_normal	aa_under20	d_over2	19	age18_19	0	0	zone5
19	120	100	220	23.7	29.4	2015	1	120	54.431	1.8514	1	c_overwt	c_overwt	a_under25	c_15to2	19	age18_19	0	0	zone6
18	75	70	249	15.8	23.7	2016	1	75	34.0194	1.43542	1	a_normal	a_normal	aa_under20	b_1to15	18	age18_19	0	0	zone3
18	70	90	160	13.5	20.7	2015	1	90	40.8233	1.97214	1	a_normal	a_normal	aa_under20	c_15to2	18	age18_19	0	0	zone4
18	86	72	249	9.7	22.9	2016	1	86	39.0089	1.70345	1	a_normal	a_normal	aa_under20	c_15to2	18	age18_19	0	0	zone4
28	90	105	195	22.6	28.1	2015	1	105	47.6272	1.69492	0	c_overwt	c_overwt	a_under25	c_15to2	28	25to59	0	0	zone5
18	85	85	170	32.3	27.7	2015	1	85	38.5553	1.39189	1	c_overwt	c_overwt	c_30to349	b_1to15	18	age18_19	1	0	zone4
19	150	125	249	25.4	31.9	2016	1	150	68.0388	2.13288	1	d_obese	d_obese	b_25to299	d_over2	19	age18_19	1	1	zone7
19	135	140	249	20.9	26.3	2016	1	140	63.5029	2.41456	1	c_overwt	c_overwt	a_under25	d_over2	19	age18_19	0	0	zone7
19	110	110	249	22.7	28.4	2016	1	110	49.8951	1.75687	1	c_overwt	c_overwt	a_under25	c_15to2	19	age18_19	0	0	zone5
19	100	95	195	12.9	23.7	2015	1	100	45.3592	1.91389	1	a_normal	a_normal	aa_under20	c_15to2	19	age18_19	0	0	zone5
19	155	145	249	9.8	22	2016	1	155	70.3068	3.19576	1	a_normal	a_normal	aa_under20	d_over2	19	age18_19	0	0	zone7
18	90	90	180	24.1	29.8	2015	1	90	40.8233	1.36991	1	c_overwt	c_overwt	a_under25	b_1to15	18	age18_19	0	0	zone4
22	105	115	249	15	26.6	2016	1	115	52.1631	1.96102	0	c_overwt	c_overwt	aa_under20	c_15to2	22	age20_24	0	0	zone6
19	111	110	249	8.3	21.7	2016	1	111	50.3487	2.32022	1	a_normal	a_normal	aa_under20	d_over2	19	age18_19	0	0	zone6
20	90	70	160	19.1	25.3	2015	1	90	40.8233	1.61357	0	c_overwt	c_overwt	aa_under20	c_15to2	20	age20_24	0	0	zone4
19	116	115	249	32.2	33.7	2016	1	116	52.6167	1.56133	1	d_obese	d_obese	c_30to349	c_15to2	19	age18_19	1	1	zone6
19	105	90	195	28.5	31.7	2015	1	105	47.6272	1.50243	1	d_obese	d_obese	b_25to299	c_15to2	19	age18_19	1	1	zone5
20	105	110	215	16.9	30	2015	1	110	49.8951	1.66317	0	d_obese	d_obese	aa_under20	c_15to2	20	age20_24	0	1	zone5
22	135	130	249	17.3	30.9	2016	1	135	61.2349	1.98171	0	d_obese	d_obese	aa_under20	c_15to2	22	age20_24	0	1	zone7
19	100	115	215	27.7	25.2	2015	1	115	52.1631	2.06996	1	c_overwt	c_overwt	b_25to299	d_over2	19	age18_19	1	0	zone6
18	95	90	185	17.7	27	2015	1	95	43.0912	1.59597	1	c_overwt	c_overwt	aa_under20	c_15to2	18	age18_19	0	0	zone4
18	90	80	170	15.8	21.5	2015	1	90	40.8233	1.89876	1	a_normal	a_normal	aa_under20	c_15to2	18	age18_19	0	0	zone4
18	78	68	146	20.4	25.8	2015	1	78	35.3802	1.37132	1	c_overwt	c_overwt	a_under25	b_1to15	18	age18_19	0	0	zone3
18	100	95	195	6.8	20.7	2015	1	100	45.3592	2.19127	1	a_normal	a_normal	aa_under20	d_over2	18	age18_19	0	0	zone5
20	90	101	249	16.8	27.4	2016	1	101	45.8128	1.672	0	c_overwt	c_overwt	aa_under20	c_15to2	20	age20_24	0	0	zone5
22	50	60	110	17	30	2015	1	60	27.2155	0.907184	0	d_obese	d_obese	aa_under20	a_under1	22	age20_24	0	1	zone2
19	127	125	249	23	28.8	2016	1	127	57.6062	2.00021	1	c_overwt	c_overwt	a_under25	d_over2	19	age18_19	0	0	zone7
20	125	130	249	5.8	23.9	2016	1	130	58.967	2.46724	0	a_normal	a_normal	aa_under20	d_over2	20	age20_24	0	0	zone7
18	85	75	160	14.2	23	2015	1	85	38.5553	1.67632	1	a_normal	a_normal	aa_under20	c_15to2	18	age18_19	0	0	zone4
18	85	95	180	27.7	30.4	2015	1	95	43.0912	1.41748	1	d_obese	d_obese	b_25to299	b_1to15	18	age18_19	1	1	zone4
18	85	80	165	21.6	25.8	2015	1	85	38.5553	1.49439	1	c_overwt	c_overwt	a_under25	b_1to15	18	age18_19	0	0	zone4
19	85	60	145	5.3	19.7	2015	1	85	38.5553	1.95712	1	a_normal	a_normal	aa_under20	c_15to2	19	age18_19	0	0	zone4
19	115	120	235	30.3	38	2015	1	120	54.431	1.4324	1	d_obese	e_severe	c_30to349	b_1to15	19	age18_19	1	1	zone6
19	79	79	158	11.4	22.5	2015	1	79	35.8338	1.59261	1	a_normal	a_normal	aa_under20	c_15to2	19	age18_19	0	0	zone3
18	110	101	249	14.8	21	2016	1	110	49.8951	2.37596	1	a_normal	a_normal	aa_under20	d_over2	18	age18_19	0	0	zone5
19	94	94	249	12.7	19.8	2016	1	94	42.6377	2.15342	1	a_normal	a_normal	aa_under20	d_over2	19	age18_19	0	0	zone4
18	75	75	150	22.6	22.9	2015	1	75	34.0194	1.48556	1	a_normal	a_normal	a_under25	b_1to15	18	age18_19	0	0	zone3
18	125	120	245	17.3	25.9	2015	1	125	56.699	2.18915	1	c_overwt	c_overwt	aa_under20	d_over2	18	age18_19	0	0	zone6
18	110	125	235	23.9	29.4	2015	1	125	56.699	1.92854	1	c_overwt	c_overwt	a_under25	c_15to2	18	age18_19	0	0	zone6
19	85	75	249	9.6	22	2016	1	85	38.5553	1.75252	1	a_normal	a_normal	aa_under20	c_15to2	19	age18_19	0	0	zone4
22	100	95	195	12.7	24.4	2015	1	100	45.3592	1.85898	0	a_normal	a_normal	aa_under20	c_15to2	22	age20_24	0	0	zone5
31	120	125	245	25.3	32.8	2015	1	125	56.699	1.72863	0	d_obese	d_obese	b_25to299	c_15to2	31	25to59	1	1	zone6
19	105	105	249	20.7	26.9	2016	1	105	47.6272	1.77053	1	c_overwt	c_overwt	a_under25	c_15to2	19	age18_19	0	0	zone5
18	65	55	249	12.5	21.3	2016	1	65	29.4835	1.3842	1	a_normal	a_normal	aa_under20	b_1to15	18	age18_19	0	0	zone2
21	100	90	249	25.6	29.5	2016	1	100	45.3592	1.5376	0	c_overwt	c_overwt	b_25to299	c_15to2	21	age20_24	1	0	zone5
18	130	115	245	27.2	28	2015	1	130	58.967	2.10596	1	c_overwt	c_overwt	b_25to299	d_over2	18	age18_19	1	0	zone7
21	85	96	249	6	19.4	2016	1	96	43.5448	2.24458	0	a_normal	a_normal	aa_under20	d_over2	21	age20_24	0	0	zone5
19	110	105	215	33.3	36.6	2015	1	110	49.8951	1.36326	1	d_obese	e_severe	c_30to349	b_1to15	19	age18_19	1	1	zone5
19	80	80	160	16.3	22.9	2015	1	80	36.2874	1.5846	1	a_normal	a_normal	aa_under20	c_15to2	19	age18_19	0	0	zone4
21	80	75	249		19.8	2016	1	80	36.2874	1.83269										zone4
19	120	105	249	16.2	27.3	2016	1	120	54.431	1.99381	1	c_overwt	c_overwt	aa_under20	c_15to2	19	age18_19	0	0	zone6
19	122	102	249	16.3	23.7	2016	1	122	55.3382	2.33495	1	a_normal	a_normal	aa_under20	d_over2	19	age18_19	0	0	zone6
22	105	105	249	11.3	25.1	2016	1	105	47.6272	1.8975	0	c_overwt	c_overwt	aa_under20	c_15to2	22	age20_24	0	0	zone5
18	125	80	205	21.9	23.1	2015	1	125	56.699	2.4545	1	a_normal	a_normal	a_under25	d_over2	18	age18_19	0	0	zone6
23	110	105	215	11.2	22.4	2015	1	110	49.8951	2.22746	0	a_normal	a_normal	aa_under20	d_over2	23	age20_24	0	0	zone5
21	100	110	210	5.8	20.2	2015	1	110	49.8951	2.47005	0	a_normal	a_normal	aa_under20	d_over2	21	age20_24	0	0	zone5
18	105	95	200	12	20.3	2015	1	105	47.6272	2.34617	1	a_normal	a_normal	aa_under20	d_over2	18	age18_19	0	0	zone5
21	100	107	207	14.9	26.2	2015	1	107	48.5343	1.85246	0	c_overwt	c_overwt	aa_under20	c_15to2	21	age20_24	0	0	zone5
18	115	105	220	14.8	22.5	2015	1	115	52.1631	2.31836	1	a_normal	a_normal	aa_under20	d_over2	18	age18_19	0	0	zone6
18	111	95	249	14.2	22.1	2016	1	111	50.3487	2.27822	1	a_normal	a_normal	aa_under20	d_over2	18	age18_19	0	0	zone6
22	105	105	249	14.9	24.5	2016	1	105	47.6272	1.94397	0	a_normal	a_normal	aa_under20	c_15to2	22	age20_24	0	0	zone5
19	70	90	249	12.7	21.1	2016	1	90	40.8233	1.93475	1	a_normal	a_normal	aa_under20	c_15to2	19	age18_19	0	0	zone4
18	97	75	172	16	19.7	2015	1	97	43.9984	2.23342	1	a_normal	a_normal	aa_under20	d_over2	18	age18_19	0	0	zone5
18	90	75	165	9.3	21.9	2015	1	90	40.8233	1.86408	1	a_normal	a_normal	aa_under20	c_15to2	18	age18_19	0	0	zone4
23	93	72	249	16.3	24.9	2016	1	93	42.1841	1.69414	0	a_normal	a_normal	aa_under20	c_15to2	23	age20_24	0	0	zone4
18	95	85	180	14.3	21.2	2015	1	95	43.0912	2.03261	1	a_normal	a_normal	aa_under20	d_over2	18	age18_19	0	0	zone4
22	112	104	216	20.5	30.4	2015	1	112	50.8023	1.67113	0	d_obese	d_obese	a_under25	c_15to2	22	age20_24	0	1	zone6
23	95	90	249	31.2	34.2	2016	1	95	43.0912	1.25998	0	d_obese	d_obese	c_30to349	b_1to15	23	age20_24	1	1	zone4
19	95	88	183	36.1	42.2	2015	1	95	43.0912	1.02112	1	d_obese	e_severe	d_over35	b_1to15	19	age18_19	1	1	zone4
18	110	105	215	11.9	22.4	2015	1	110	49.8951	2.22746	1	a_normal	a_normal	aa_under20	d_over2	18	age18_19	0	0	zone5
18	90	75	165	31.8	36.5	2015	1	90	40.8233	1.11845	1	d_obese	e_severe	c_30to349	b_1to15	18	age18_19	1	1	zone4
19	71	90	249	25.8	32.4	2016	1	90	40.8233	1.25998	1	d_obese	d_obese	b_25to299	b_1to15	19	age18_19	1	1	zone4
22	102	94	249	19	28.1	2016	1	102	46.2664	1.64649	0	c_overwt	c_overwt	aa_under20	c_15to2	22	age20_24	0	0	zone5
18	125	113	249	21.3	21.1	2016	1	125	56.699	2.68716	1	a_normal	a_normal	a_under25	d_over2	18	age18_19	0	0	zone6
19	90	81	249	32.2	34.7	2016	1	90	40.8233	1.17646	1	d_obese	d_obese	c_30to349	b_1to15	19	age18_19	1	1	zone4
19	105	100	205	22.9	25.1	2015	1	105	47.6272	1.8975	1	c_overwt	c_overwt	a_under25	c_15to2	19	age18_19	0	0	zone5
18	105	93	198	17.1	24.2	2015	1	105	47.6272	1.96806	1	a_normal	a_normal	aa_under20	c_15to2	18	age18_19	0	0	zone5
18	85	85	249	21.1	25.8	2016	1	85	38.5553	1.49439	1	c_overwt	c_overwt	a_under25	b_1to15	18	age18_19	0	0	zone4
18	75	85	249	12	19.4	2016	1	85	38.5553	1.98739	1	a_normal	a_normal	aa_under20	c_15to2	18	age18_19	0	0	zone4
19	141	141	249	16.4	25.7	2016	1	141	63.9565	2.48858	1	c_overwt	c_overwt	aa_under20	d_over2	19	age18_19	0	0	zone7
18	105	112	217	7.5	19	2015	1	112	50.8023	2.67381	1	a_normal	a_normal	aa_under20	d_over2	18	age18_19	0	0	zone6
18	85	59	249	32.4	34.4	2016	1	85	38.5553	1.12079	1	d_obese	d_obese	c_30to349	b_1to15	18	age18_19	1	1	zone4
19	110	95	205	15.6	22.8	2015	1	110	49.8951	2.18838	1	a_normal	a_normal	aa_under20	d_over2	19	age18_19	0	0	zone5
18	95	75	170	18	24	2015	1	95	43.0912	1.79547	1	a_normal	a_normal	aa_under20	c_15to2	18	age18_19	0	0	zone4
18	100	105	205	9.4	16.8	2015	1	105	47.6272	2.83495	1	b_under	b_under	aa_under20	d_over2	18	age18_19	0	0	zone5
24	113	101	214	18.2	28.3	2015	1	113	51.2559	1.81116	0	c_overwt	c_overwt	aa_under20	c_15to2	24	age20_24	0	0	zone6
20	95	95	249	5	21.7	2016	1	95	43.0912	1.98577	0	a_normal	a_normal	aa_under20	c_15to2	20	age20_24	0	0	zone4
19	105	105	249	23.5	30	2016	1	105	47.6272	1.58757	1	d_obese	d_obese	a_under25	c_15to2	19	age18_19	0	1	zone5
29	90	85	175	21.2	29.1	2015	1	90	40.8233	1.40286	0	c_overwt	c_overwt	a_under25	b_1to15	29	25to59	0	0	zone4
21	90	85	249	7.8	19.5	2016	1	90	40.8233	2.0935	0	a_normal	a_normal	aa_under20	d_over2	21	age20_24	0	0	zone4
18	58	51	249	17.4	23.7	2016	1	58	26.3083	1.11006	1	a_normal	a_normal	aa_under20	b_1to15	18	age18_19	0	0	zone2
19	84	67	249	20.4	22.9	2016	1	84	38.1017	1.66383	1	a_normal	a_normal	a_under25	c_15to2	19	age18_19	0	0	zone4
22	125	100	249		24.9	2016	1	125	56.699	2.27707										zone6
19	110	110	249	10.4	20.9	2016	1	110	49.8951	2.38733	1	a_normal	a_normal	aa_under20	d_over2	19	age18_19	0	0	zone5
20	130	120	249	12.2	26.6	2016	1	130	58.967	2.2168	0	c_overwt	c_overwt	aa_under20	d_over2	20	age20_24	0	0	zone7
21	103	103	249	23.4	30.2	2016	1	103	46.72	1.54702	0	d_obese	d_obese	a_under25	c_15to2	21	age20_24	0	1	zone5
19	70	124	249	16.9	23.6	2016	1	124	56.2454	2.38328	1	a_normal	a_normal	aa_under20	d_over2	19	age18_19	0	0	zone6
19	103	119	249	13.4	23	2016	1	119	53.9774	2.34685	1	a_normal	a_normal	aa_under20	d_over2	19	age18_19	0	0	zone6
21	83	70	249	19.6	21.5	2016	1	83	37.6481	1.75108	0	a_normal	a_normal	aa_under20	c_15to2	21	age20_24	0	0	zone4
20	115	110	225	11.6	23.4	2015	1	115	52.1631	2.22919	0	a_normal	a_normal	aa_under20	d_over2	20	age20_24	0	0	zone6
22	120	110	249	14	28.1	2016	1	120	54.431	1.93705	0	c_overwt	c_overwt	aa_under20	c_15to2	22	age20_24	0	0	zone6
19	130	120	249	9.4	20.9	2016	1	130	58.967	2.82139	1	a_normal	a_normal	aa_under20	d_over2	19	age18_19	0	0	zone7
19	105	105	210	20.8	28.2	2015	1	105	47.6272	1.68891	1	c_overwt	c_overwt	a_under25	c_15to2	19	age18_19	0	0	zone5
18	80	80	249	17.5	24.5	2016	1	80	36.2874	1.48112	1	a_normal	a_normal	aa_under20	b_1to15	18	age18_19	0	0	zone4
18	110	110	220	18	25.9	2015	1	110	49.8951	1.92645	1	c_overwt	c_overwt	aa_under20	c_15to2	18	age18_19	0	0	zone5
19	100	90	190	6.6	21	2015	1	100	45.3592	2.15996	1	a_normal	a_normal	aa_under20	d_over2	19	age18_19	0	0	zone5
18	85	79	249	17	23.3	2016	1	85	38.5553	1.65474	1	a_normal	a_normal	aa_under20	c_15to2	18	age18_19	0	0	zone4
18	91	92	249	16.7	26.6	2016	1	92	41.7305	1.56881	1	c_overwt	c_overwt	aa_under20	c_15to2	18	age18_19	0	0	zone4
21	125	124	249	15.5	25.5	2016	1	125	56.699	2.22349	0	c_overwt	c_overwt	aa_under20	d_over2	21	age20_24	0	0	zone6
21	80	85	249	9.7	20.5	2016	1	85	38.5553	1.88075	0	a_normal	a_normal	aa_under20	c_15to2	21	age20_24	0	0	zone4
21	105	105	249	7.4	22	2016	1	105	47.6272	2.16487	0	a_normal	a_normal	aa_under20	d_over2	21	age20_24	0	0	zone5
20	95	100	249	9.7	21.8	2016	1	100	45.3592	2.0807	0	a_normal	a_normal	aa_under20	d_over2	20	age20_24	0	0	zone5
18	80	75	155	13.9	22.3	2015	1	80	36.2874	1.62724	1	a_normal	a_normal	aa_under20	c_15to2	18	age18_19	0	0	zone4
20	135	125	260	7.8	21.5	2015	1	135	61.2349	2.84814	0	a_normal	a_normal	aa_under20	d_over2	20	age20_24	0	0	zone7
19	120	100	220	11.7	21.9	2015	1	120	54.431	2.48544	1	a_normal	a_normal	aa_under20	d_over2	19	age18_19	0	0	zone6
22	125	135	260	9.5	24.7	2015	1	135	61.2349	2.47915	0	a_normal	a_normal	aa_under20	d_over2	22	age20_24	0	0	zone7
19	95	105	249	28.1	32.6	2016	1	105	47.6272	1.46096	1	d_obese	d_obese	b_25to299	b_1to15	19	age18_19	1	1	zone5
18	115	95	210	11.1	23.6	2015	1	115	52.1631	2.2103	1	a_normal	a_normal	aa_under20	d_over2	18	age18_19	0	0	zone6
28	84	82	249	8.2	23.7	2016	1	84	38.1017	1.60767	0	a_normal	a_normal	aa_under20	c_15to2	28	25to59	0	0	zone4
19	95	90	249	37.5	41.5	2016	1	95	43.0912	1.03834	1	d_obese	e_severe	d_over35	b_1to15	19	age18_19	1	1	zone4
19	97	86	183	25.3	30.2	2015	1	97	43.9984	1.4569	1	d_obese	d_obese	b_25to299	b_1to15	19	age18_19	1	1	zone5
18	90	80	170	14.3	21.9	2015	1	90	40.8233	1.86408	1	a_normal	a_normal	aa_under20	c_15to2	18	age18_19	0	0	zone4
18	80	83	163	4.1	19.4	2015	1	83	37.6481	1.94063	1	a_normal	a_normal	aa_under20	c_15to2	18	age18_19	0	0	zone4
25	120	110	230	17.8	28.9	2015	1	120	54.431	1.88343	0	c_overwt	c_overwt	aa_under20	c_15to2	25	age20_24	0	0	zone6
23	80	85	249	13.2	24.8	2016	1	85	38.5553	1.55465	0	a_normal	a_normal	aa_under20	c_15to2	23	age20_24	0	0	zone4
20	60	62	249	8	16.7	2016	1	62	28.1227	1.68399	0	b_under	b_under	aa_under20	c_15to2	20	age20_24	0	0	zone2
21	110	80	190	9.4	23.7	2015	1	110	49.8951	2.10528	0	a_normal	a_normal	aa_under20	d_over2	21	age20_24	0	0	zone5
23	50	40	249	30	35.3	2016	1	50	22.6796	0.642482	0	d_obese	e_severe	c_30to349	a_under1	23	age20_24	1	1	below 23
21	115	110	225	10.8	23.3	2015	1	115	52.1631	2.23876	0	a_normal	a_normal	aa_under20	d_over2	21	age20_24	0	0	zone6
19	110	100	210	9.9	22.4	2015	1	110	49.8951	2.22746	1	a_normal	a_normal	aa_under20	d_over2	19	age18_19	0	0	zone5
18	105	95	200	7	14.3	2015	1	105	47.6272	3.33057	1	b_under	b_under	aa_under20	d_over2	18	age18_19	0	0	zone5
20	100	110	210	4.4	21.5	2015	1	110	49.8951	2.3207	0	a_normal	a_normal	aa_under20	d_over2	20	age20_24	0	0	zone5
19	95	95	249	24.3	31.6	2016	1	95	43.0912	1.36365	1	d_obese	d_obese	a_under25	b_1to15	19	age18_19	0	1	zone4
19	115	112	249	11.9	22.8	2016	1	115	52.1631	2.28785	1	a_normal	a_normal	aa_under20	d_over2	19	age18_19	0	0	zone6
59	113	125	249	28.6	27.9	2016	1	125	56.699	2.03222	0	c_overwt	c_overwt	b_25to299	d_over2	59	25to59	1	0	zone6
19	120	110	249	17.8	30.3	2016	1	120	54.431	1.7964	1	d_obese	d_obese	aa_under20	c_15to2	19	age18_19	0	1	zone6
20	61	70	249	23.8	25.1	2016	1	70	31.7514	1.265	0	c_overwt	c_overwt	a_under25	b_1to15	20	age20_24	0	0	zone2
21	100	110	210	9.4	19.2	2015	1	110	49.8951	2.5987	0	a_normal	a_normal	aa_under20	d_over2	21	age20_24	0	0	zone5
23	130	125	249	14.1	25.7	2016	1	130	58.967	2.29443	0	c_overwt	c_overwt	aa_under20	d_over2	23	age20_24	0	0	zone7
18	90	75	165	14.9	23.6	2015	1	90	40.8233	1.7298	1	a_normal	a_normal	aa_under20	c_15to2	18	age18_19	0	0	zone4
18	105	110	215	8.2	22.8	2015	1	110	49.8951	2.18838	1	a_normal	a_normal	aa_under20	d_over2	18	age18_19	0	0	zone5
19	96	100	196	13	21.2	2015	1	100	45.3592	2.13958	1	a_normal	a_normal	aa_under20	d_over2	19	age18_19	0	0	zone5
18	115	100	215	8.8	19.9	2015	1	115	52.1631	2.62126	1	a_normal	a_normal	aa_under20	d_over2	18	age18_19	0	0	zone6
18	110	100	249	16.7	20.5	2016	1	110	49.8951	2.43391	1	a_normal	a_normal	aa_under20	d_over2	18	age18_19	0	0	zone5
20	41	40	249	9	22.5	2016	1	41	18.5973	0.826546	0	a_normal	a_normal	aa_under20	a_under1	20	age20_24	0	0	below 23
21	105	125	249	20.1	25.7	2016	1	125	56.699	2.20619	0	c_overwt	c_overwt	a_under25	d_over2	21	age20_24	0	0	zone6
19	118	110	228	10.5	22.7	2015	1	118	53.5239	2.35788	1	a_normal	a_normal	aa_under20	d_over2	19	age18_19	0	0	zone6
19	90	95	249	13.6	25.4	2016	1	95	43.0912	1.69651	1	c_overwt	c_overwt	aa_under20	c_15to2	19	age18_19	0	0	zone4
18	100	95	195	19.3	25	2015	1	100	45.3592	1.81437	1	c_overwt	c_overwt	aa_under20	c_15to2	18	age18_19	0	0	zone5
20	50	60	249	5	29.6	2016	1	60	27.2155	0.919443	0	c_overwt	c_overwt	aa_under20	a_under1	20	age20_24	0	0	zone2
24	115	110	225	16.7	27	2015	1	115	52.1631	1.93197	0	c_overwt	c_overwt	aa_under20	c_15to2	24	age20_24	0	0	zone6
18	105	95	249	9.5	18.4	2016	1	105	47.6272	2.58843	1	b_under	b_under	aa_under20	d_over2	18	age18_19	0	0	zone5
19	105	100	249	8.6	20.2	2016	1	105	47.6272	2.35778	1	a_normal	a_normal	aa_under20	d_over2	19	age18_19	0	0	zone5
22	86	99	249	15.4	25.3	2016	1	99	44.9056	1.77493	0	c_overwt	c_overwt	aa_under20	c_15to2	22	age20_24	0	0	zone5
19	111	119	230	15	26.5	2015	1	119	53.9774	2.03688	1	c_overwt	c_overwt	aa_under20	d_over2	19	age18_19	0	0	zone6
22	130	115	249	24.6	29.8	2016	1	130	58.967	1.97876	0	c_overwt	c_overwt	a_under25	c_15to2	22	age20_24	0	0	zone7
18	75	60	135	6.5	21.1	2015	1	75	34.0194	1.61229	1	a_normal	a_normal	aa_under20	c_15to2	18	age18_19	0	0	zone3
19	85	70	155	16.2	21.5	2015	1	85	38.5553	1.79327	1	a_normal	a_normal	aa_under20	c_15to2	19	age18_19	0	0	zone4
36	70	80	249	36.9	42.8	2016	1	80	36.2874	0.847835	0	d_obese	e_severe	d_over35	a_under1	36	25to59	1	1	zone4
19	95	100	249	11.4	22.1	2016	1	100	45.3592	2.05245	1	a_normal	a_normal	aa_under20	d_over2	19	age18_19	0	0	zone5
18	110	100	210	23.7	24.7	2015	1	110	49.8951	2.02005	1	a_normal	a_normal	a_under25	d_over2	18	age18_19	0	0	zone5
19	100	110	210	12.8	25.6	2015	1	110	49.8951	1.94903	1	c_overwt	c_overwt	aa_under20	c_15to2	19	age18_19	0	0	zone5
23	105	100	249	4.3	25.4	2016	1	105	47.6272	1.87508	0	c_overwt	c_overwt	aa_under20	c_15to2	23	age20_24	0	0	zone5
18	90	95	249	19.7	22.7	2016	1	95	43.0912	1.89829	1	a_normal	a_normal	aa_under20	c_15to2	18	age18_19	0	0	zone4
23	100	98	249		23.1	2016	1	100	45.3592	1.9636										zone5
18	105	100	249	10.8	22.7	2016	1	105	47.6272	2.09811	1	a_normal	a_normal	aa_under20	d_over2	18	age18_19	0	0	zone5
21	75	70	145	10.3	22.4	2015	1	75	34.0194	1.51872	0	a_normal	a_normal	aa_under20	c_15to2	21	age20_24	0	0	zone3
19	81	65	249	10.9	22.1	2016	1	81	36.7409	1.66249	1	a_normal	a_normal	aa_under20	c_15to2	19	age18_19	0	0	zone4
21	140	130	270	10.4	24.6	2015	1	140	63.5029	2.58142	0	a_normal	a_normal	aa_under20	d_over2	21	age20_24	0	0	zone7

## Sheet: CodeSheet
VarName	Variable Description
age	Age of participant in years (n = 900)
grip_r	Grip strength in pounds (lbs) for the right hand, if available
grip_l	Grip strength in pounds (lbs) for the left hand, if available
grip_tot	Sum of grip strength in pounds (lbs) for both hands, if available
bodyfat	BIA Instrument BF% estimate
bmi	Body Mass Index
studyyear	Study Year
male	Male or Female; whereby 1 = yes (male), and 0 = no (female)
dominant_grip	Grip strength in pounds (lbs) for the dominant hand
dom_grip_kg	Grip strength in kilograms (kg) for the dominant hand
gbr	Grip-to-BMI-ratio
age18_19	Binary Variable for persons Aged 18-19 (=1), versus those 20 years and older (=0)
bmi_cat	Four BMI categories (underweight, normal, overweight, and obese)
bmi_5cat	Five BMI categories (underweight, normal, overweight, obese not severe, and severe obesity
bf_cat	Five categories of BF% to align with BMI estimates with over/under cutpoints at 20%, 25%, 30%, and 35%
gbr_cat	Four categories of Grip-to-BMI ratio with over/under cutpoints at 1, 1.5, and 2
newage	Age of participants (n = 894) for sumamry statistics in models that included age with six missing data points
agecatnew	Three categories of 'newage' in years: age 18-19, age 20-25, and age 25-59
BF_obesity	Binary Classification of BF-based obesity using sex-specific BF% cutpoints; 1 = yes (BF-obese), 0 = no (not BF obese)
BMI_obese	Binary Classification of BMI obesity; 1 = obese by BMI classification, 0 = not obese by BMI classification
domgripcat	Seven category of grip strength zones with over/under cutpoints at 23, 30, 37, 44, 51, and 58 kg.
